# Supplementary material for: Co-occurrence of direct and indirect extracellular electron transfer mechanisms during electroactive respiration in a dissimilatory sulfate reducing bacterium
Source: Microbiol Spectr. 2024 Dec 5;13(1):e01226-24. doi: 10.1128/spectrum.01226-24 (PMC11705803; doi:10.1128/spectrum.01226-24)
Supplement: Supplemental tables — Tables S1 to S9. [file spectrum.01226-24-s0002.xlsx]

## Sheet: Table S1
Table S1. The list of shared and unique peptides from DvH JWT700 (s700), DvH JW3422 (s3422) and DvH JWT716 (s716) on anodes and DvH JWT700 (s700) growing as biofilms under dissimilatory sulfate reduction respiration for Figure 5a Venn diagram.
DVU.NO	Shared peptides between s700, s3422, s716 on anodes and s700 growing as biofilms in sulfate reduction respiration (1149; the total number of peptides)	Protein denotation	Shared peptides between s3422 and s716 on anodes and s700 growing as biofilms in sulfate reduction respiration (85)	Protein denotation	Shared peptides between s700 and s716 on anodes and s700 growed growing as biofilms in sulfate reduction respiration (1)	Protein denotation	Shared peptides between s700, s3422, and s716 on anodes (123)	Protein denotation	Shared peptides between s3422 and s716 on anode (49)	Protein denotation	Shared peptides between s700 and s3422 on anodes (34)	Protein denotation	Unique peptides for s3422 on the anode (32)	Protein denotation	Unique peptides for s700 on the anode (4)	Protein denotation	Domains & Families
1	DVU_3025	Pyruvate:ferredoxin oxidoreductase OS=Desulfovibrio vulgaris (strain ATCC 29579 / DSM 644 / NCIMB 8303 / VKM B-1760 / Hildenborough) OX=882 GN=poR PE=1 SV=1	DVU_2215	RNA-binding protein OS=Desulfovibrio vulgaris (strain ATCC 29579 / DSM 644 / NCIMB 8303 / VKM B-1760 / Hildenborough) OX=882 GN=DVU_2215 PE=4 SV=1	DVU_0677	Transglycosylase domain protein OS=Desulfovibrio vulgaris (strain ATCC 29579 / DSM 644 / NCIMB 8303 / VKM B-1760 / Hildenborough) OX=882 GN=DVU_0677 PE=4 SV=1	DVU_3112	TPR domain protein OS=Desulfovibrio vulgaris (strain ATCC 29579 / DSM 644 / NCIMB 8303 / VKM B-1760 / Hildenborough) OX=882 GN=DVU_3112 PE=4 SV=1	DVU_2325	Mercuric transport protein periplasmic component OS=Desulfovibrio vulgaris (strain ATCC 29579 / DSM 644 / NCIMB 8303 / VKM B-1760 / Hildenborough) OX=882 GN=merP PE=4 SV=1	DVU_0401	Uncharacterized protein OS=Desulfovibrio vulgaris (strain ATCC 29579 / DSM 644 / NCIMB 8303 / VKM B-1760 / Hildenborough) OX=882 GN=DVU_0401 PE=4 SV=1	DVU_1051	Uncharacterized protein OS=Desulfovibrio vulgaris (strain ATCC 29579 / DSM 644 / NCIMB 8303 / VKM B-1760 / Hildenborough) OX=882 GN=DVU_0401 PE=4 SV=1	DVU_2092	Uncharacterized protein OS=Desulfovibrio vulgaris (strain ATCC 29579 / DSM 644 / NCIMB 8303 / VKM B-1760 / Hildenborough) OX=882 GN=DVU_0401 PE=4 SV=1	moeB thiF family protein (TIGR)
2	DVU_1012	Hemolysin-type calcium-binding repeat protein OS=Desulfovibrio vulgaris (strain ATCC 29579 / DSM 644 / NCIMB 8303 / VKM B-1760 / Hildenborough) OX=882 GN=DVU_1012 PE=1 SV=1	DVU_1257	RNA-binding protein OS=Desulfovibrio vulgaris (strain ATCC 29579 / DSM 644 / NCIMB 8303 / VKM B-1760 / Hildenborough) OX=882 GN=DVU_1257 PE=4 SV=1			DVU_3018	Radical SAM domain protein OS=Desulfovibrio vulgaris (strain ATCC 29579 / DSM 644 / NCIMB 8303 / VKM B-1760 / Hildenborough) OX=882 GN=DVU_3018 PE=4 SV=1	DVU_0764	DNA-binding protein HU OS=Desulfovibrio vulgaris (strain ATCC 29579 / DSM 644 / NCIMB 8303 / VKM B-1760 / Hildenborough) OX=882 GN=hup-2 PE=3 SV=1	DVU_0975	Uncharacterized protein OS=Desulfovibrio vulgaris (strain ATCC 29579 / DSM 644 / NCIMB 8303 / VKM B-1760 / Hildenborough) OX=882 GN=DVU_0975 PE=4 SV=1	DVU_2082	Uncharacterized protein OS=Desulfovibrio vulgaris (strain ATCC 29579 / DSM 644 / NCIMB 8303 / VKM B-1760 / Hildenborough) OX=882 GN=DVU_0975 PE=4 SV=1	DVU_2413	Uncharacterized protein OS=Desulfovibrio vulgaris (strain ATCC 29579 / DSM 644 / NCIMB 8303 / VKM B-1760 / Hildenborough) OX=882 GN=DVU_0975 PE=4 SV=1	radical SAM domain protein
3	DVU_1976	Chaperonin GroEL OS=Desulfovibrio vulgaris (strain ATCC 29579 / DSM 644 / NCIMB 8303 / VKM B-1760 / Hildenborough) OX=882 GN=groEL PE=3 SV=1	DVU_3310	ATP-dependent RNA helicase, DEAD/DEAH family OS=Desulfovibrio vulgaris (strain ATCC 29579 / DSM 644 / NCIMB 8303 / VKM B-1760 / Hildenborough) OX=882 GN=DVU_3310 PE=3 SV=1			DVU_1032	Uncharacterized protein OS=Desulfovibrio vulgaris (strain ATCC 29579 / DSM 644 / NCIMB 8303 / VKM B-1760 / Hildenborough) OX=882 GN=DVU_1032 PE=4 SV=1	DVU_2430	RNA-binding protein OS=Desulfovibrio vulgaris (strain ATCC 29579 / DSM 644 / NCIMB 8303 / VKM B-1760 / Hildenborough) OX=882 GN=DVU_2430 PE=4 SV=1	DVU_1359	Uncharacterized protein OS=Desulfovibrio vulgaris (strain ATCC 29579 / DSM 644 / NCIMB 8303 / VKM B-1760 / Hildenborough) OX=882 GN=DVU_1359 PE=4 SV=1	DVU_0897	Uncharacterized protein OS=Desulfovibrio vulgaris (strain ATCC 29579 / DSM 644 / NCIMB 8303 / VKM B-1760 / Hildenborough) OX=882 GN=DVU_1359 PE=4 SV=1	DVU_2118	Uncharacterized protein OS=Desulfovibrio vulgaris (strain ATCC 29579 / DSM 644 / NCIMB 8303 / VKM B-1760 / Hildenborough) OX=882 GN=DVU_1359 PE=4 SV=1	Flp pilus assembly protein CpaB
4	DVU_1833	Phosphoenolpyruvate synthase OS=Desulfovibrio vulgaris (strain ATCC 29579 / DSM 644 / NCIMB 8303 / VKM B-1760 / Hildenborough) OX=882 GN=DVU_1833 PE=3 SV=1	DVU_1260	Outer membrane protein P1, putative OS=Desulfovibrio vulgaris (strain ATCC 29579 / DSM 644 / NCIMB 8303 / VKM B-1760 / Hildenborough) OX=882 GN=DVU_1260 PE=3 SV=1			DVU_1676	Protein-export membrane protein SecG OS=Desulfovibrio vulgaris (strain ATCC 29579 / DSM 644 / NCIMB 8303 / VKM B-1760 / Hildenborough) OX=882 GN=secG PE=3 SV=1	DVU_0521	Translational regulator CsrA OS=Desulfovibrio vulgaris (strain ATCC 29579 / DSM 644 / NCIMB 8303 / VKM B-1760 / Hildenborough) OX=882 GN=csrA PE=3 SV=1	DVU_3375	Cell division ATP-binding protein FtsE OS=Desulfovibrio vulgaris (strain ATCC 29579 / DSM 644 / NCIMB 8303 / VKM B-1760 / Hildenborough) OX=882 GN=ftsE PE=3 SV=1	DVU_0822	Cell division ATP-binding protein FtsE OS=Desulfovibrio vulgaris (strain ATCC 29579 / DSM 644 / NCIMB 8303 / VKM B-1760 / Hildenborough) OX=882 GN=ftsE PE=3 SV=1	DVU_2099
5	DVU_0799	Uncharacterized protein OS=Desulfovibrio vulgaris (strain ATCC 29579 / DSM 644 / NCIMB 8303 / VKM B-1760 / Hildenborough) OX=882 GN=DVU_0799 PE=4 SV=1	DVU_2259	Probable transcriptional regulatory protein DVU_2259 OS=Desulfovibrio vulgaris (strain ATCC 29579 / DSM 644 / NCIMB 8303 / VKM B-1760 / Hildenborough) OX=882 GN=DVU_2259 PE=1 SV=1			DVU_0430	Ech hydrogenase, subunit EchE, putative OS=Desulfovibrio vulgaris (strain ATCC 29579 / DSM 644 / NCIMB 8303 / VKM B-1760 / Hildenborough) OX=882 GN=DVU_0430 PE=1 SV=1	DVU_2525	Periplasmic [NiFe] hydrogenase small subunit 2 OS=Desulfovibrio vulgaris (strain ATCC 29579 / DSM 644 / NCIMB 8303 / VKM B-1760 / Hildenborough) OX=882 GN=hynB2 PE=3 SV=1	DVU_0109	Histidine kinase OS=Desulfovibrio vulgaris (strain ATCC 29579 / DSM 644 / NCIMB 8303 / VKM B-1760 / Hildenborough) OX=882 GN=DVU_0109 PE=4 SV=1	DVU_2980	Histidine kinase OS=Desulfovibrio vulgaris (strain ATCC 29579 / DSM 644 / NCIMB 8303 / VKM B-1760 / Hildenborough) OX=882 GN=DVU_0109 PE=4 SV=1
6	DVU_0847	Adenylyl-sulphate reductase, alpha subunit OS=Desulfovibrio vulgaris (strain ATCC 29579 / DSM 644 / NCIMB 8303 / VKM B-1760 / Hildenborough) OX=882 GN=aprA PE=4 SV=1	DVU_0595	Uncharacterized protein OS=Desulfovibrio vulgaris (strain ATCC 29579 / DSM 644 / NCIMB 8303 / VKM B-1760 / Hildenborough) OX=882 GN=DVU_0595 PE=1 SV=1			DVU_1072	Uncharacterized protein OS=Desulfovibrio vulgaris (strain ATCC 29579 / DSM 644 / NCIMB 8303 / VKM B-1760 / Hildenborough) OX=882 GN=DVU_1072 PE=4 SV=1	DVU_1708	Uncharacterized protein OS=Desulfovibrio vulgaris (strain ATCC 29579 / DSM 644 / NCIMB 8303 / VKM B-1760 / Hildenborough) OX=882 GN=DVU_1708 PE=4 SV=1	DVU_0438	AcrB/AcrD/AcrF family protein OS=Desulfovibrio vulgaris (strain ATCC 29579 / DSM 644 / NCIMB 8303 / VKM B-1760 / Hildenborough) OX=882 GN=DVU_0438 PE=4 SV=1	DVU_2489	AcrB/AcrD/AcrF family protein OS=Desulfovibrio vulgaris (strain ATCC 29579 / DSM 644 / NCIMB 8303 / VKM B-1760 / Hildenborough) OX=882 GN=DVU_0438 PE=4 SV=1
7	DVU_3029	Phosphate acetyltransferase OS=Desulfovibrio vulgaris (strain ATCC 29579 / DSM 644 / NCIMB 8303 / VKM B-1760 / Hildenborough) OX=882 GN=pta PE=3 SV=1	DVU_0516	Flagellar P-ring protein OS=Desulfovibrio vulgaris (strain ATCC 29579 / DSM 644 / NCIMB 8303 / VKM B-1760 / Hildenborough) OX=882 GN=flgI PE=3 SV=2			DVU_1864	DNA-binding protein HU, beta subunit, putative OS=Desulfovibrio vulgaris (strain ATCC 29579 / DSM 644 / NCIMB 8303 / VKM B-1760 / Hildenborough) OX=882 GN=DVU_1864 PE=1 SV=1	DVU_1978	Na+/H+ antiporter family protein OS=Desulfovibrio vulgaris (strain ATCC 29579 / DSM 644 / NCIMB 8303 / VKM B-1760 / Hildenborough) OX=882 GN=DVU_1978 PE=4 SV=1	DVU_0298	Uncharacterized protein OS=Desulfovibrio vulgaris (strain ATCC 29579 / DSM 644 / NCIMB 8303 / VKM B-1760 / Hildenborough) OX=882 GN=DVU_0298 PE=4 SV=1	DVU_2177	Uncharacterized protein OS=Desulfovibrio vulgaris (strain ATCC 29579 / DSM 644 / NCIMB 8303 / VKM B-1760 / Hildenborough) OX=882 GN=DVU_0298 PE=4 SV=1
8	DVU_2928	DNA-directed RNA polymerase subunit beta OS=Desulfovibrio vulgaris (strain ATCC 29579 / DSM 644 / NCIMB 8303 / VKM B-1760 / Hildenborough) OX=882 GN=rpoB PE=1 SV=1	DVU_0987	Heavy metal-binding domain protein OS=Desulfovibrio vulgaris (strain ATCC 29579 / DSM 644 / NCIMB 8303 / VKM B-1760 / Hildenborough) OX=882 GN=DVU_0987 PE=4 SV=1			DVU_1664	Probable GTP-binding protein EngB OS=Desulfovibrio vulgaris (strain ATCC 29579 / DSM 644 / NCIMB 8303 / VKM B-1760 / Hildenborough) OX=882 GN=engB PE=3 SV=1	DVU_2227	PilZ domain-containing protein OS=Desulfovibrio vulgaris (strain ATCC 29579 / DSM 644 / NCIMB 8303 / VKM B-1760 / Hildenborough) OX=882 GN=DVU_2227 PE=4 SV=1	DVU_2125	TPR domain protein OS=Desulfovibrio vulgaris (strain ATCC 29579 / DSM 644 / NCIMB 8303 / VKM B-1760 / Hildenborough) OX=882 GN=DVU_2125 PE=4 SV=1	DVU_2157	TPR domain protein OS=Desulfovibrio vulgaris (strain ATCC 29579 / DSM 644 / NCIMB 8303 / VKM B-1760 / Hildenborough) OX=882 GN=DVU_2125 PE=4 SV=1
9	DVU_2405	Alcohol dehydrogenase, iron-containing OS=Desulfovibrio vulgaris (strain ATCC 29579 / DSM 644 / NCIMB 8303 / VKM B-1760 / Hildenborough) OX=882 GN=DVU_2405 PE=4 SV=1	DVU_0692	Menaquinone reductase, integral membrane subunit OS=Desulfovibrio vulgaris (strain ATCC 29579 / DSM 644 / NCIMB 8303 / VKM B-1760 / Hildenborough) OX=882 GN=qrcD PE=1 SV=1			DVU_2420	Uncharacterized protein OS=Desulfovibrio vulgaris (strain ATCC 29579 / DSM 644 / NCIMB 8303 / VKM B-1760 / Hildenborough) OX=882 GN=DVU_2420 PE=4 SV=1	DVU_3369	Conserved domain protein OS=Desulfovibrio vulgaris (strain ATCC 29579 / DSM 644 / NCIMB 8303 / VKM B-1760 / Hildenborough) OX=882 GN=DVU_3369 PE=4 SV=1	DVU_1262	Twitching motility protein PilT OS=Desulfovibrio vulgaris (strain ATCC 29579 / DSM 644 / NCIMB 8303 / VKM B-1760 / Hildenborough) OX=882 GN=DVU_1262 PE=3 SV=1	DVU_0451	Twitching motility protein PilT OS=Desulfovibrio vulgaris (strain ATCC 29579 / DSM 644 / NCIMB 8303 / VKM B-1760 / Hildenborough) OX=882 GN=DVU_1262 PE=3 SV=1
10	DVU_0811	Chaperone protein DnaK OS=Desulfovibrio vulgaris (strain ATCC 29579 / DSM 644 / NCIMB 8303 / VKM B-1760 / Hildenborough) OX=882 GN=dnaK PE=3 SV=1	DVU_2451	L-lactate permease OS=Desulfovibrio vulgaris (strain ATCC 29579 / DSM 644 / NCIMB 8303 / VKM B-1760 / Hildenborough) OX=882 GN=DVU_2451 PE=3 SV=1			DVU_1611	Molybdopterin oxidoreductase domain protein OS=Desulfovibrio vulgaris (strain ATCC 29579 / DSM 644 / NCIMB 8303 / VKM B-1760 / Hildenborough) OX=882 GN=DVU_1611 PE=4 SV=1	DVU_1801	Uncharacterized protein OS=Desulfovibrio vulgaris (strain ATCC 29579 / DSM 644 / NCIMB 8303 / VKM B-1760 / Hildenborough) OX=882 GN=DVU_1801 PE=4 SV=1	DVU_0918	ATP synthase subunit a OS=Desulfovibrio vulgaris (strain ATCC 29579 / DSM 644 / NCIMB 8303 / VKM B-1760 / Hildenborough) OX=882 GN=atpB PE=3 SV=1	DVU_3250	ATP synthase subunit a OS=Desulfovibrio vulgaris (strain ATCC 29579 / DSM 644 / NCIMB 8303 / VKM B-1760 / Hildenborough) OX=882 GN=atpB PE=3 SV=1
11	DVU_2929	DNA-directed RNA polymerase subunit beta' OS=Desulfovibrio vulgaris (strain ATCC 29579 / DSM 644 / NCIMB 8303 / VKM B-1760 / Hildenborough) OX=882 GN=rpoC PE=1 SV=1	DVU_0883	Glutaredoxin, putative OS=Desulfovibrio vulgaris (strain ATCC 29579 / DSM 644 / NCIMB 8303 / VKM B-1760 / Hildenborough) OX=882 GN=DVU_0883 PE=4 SV=1			DVU_2536	50S ribosomal protein L35 OS=Desulfovibrio vulgaris (strain ATCC 29579 / DSM 644 / NCIMB 8303 / VKM B-1760 / Hildenborough) OX=882 GN=rpmI PE=3 SV=1	DVU_2958	Probable membrane transporter protein OS=Desulfovibrio vulgaris (strain ATCC 29579 / DSM 644 / NCIMB 8303 / VKM B-1760 / Hildenborough) OX=882 GN=DVU_2958 PE=3 SV=1	DVU_1608	DNA ligase OS=Desulfovibrio vulgaris (strain ATCC 29579 / DSM 644 / NCIMB 8303 / VKM B-1760 / Hildenborough) OX=882 GN=ligA PE=3 SV=1	DVU_0367	DNA ligase OS=Desulfovibrio vulgaris (strain ATCC 29579 / DSM 644 / NCIMB 8303 / VKM B-1760 / Hildenborough) OX=882 GN=ligA PE=3 SV=1
12	DVU_1295	Sulfate adenylyltransferase OS=Desulfovibrio vulgaris (strain ATCC 29579 / DSM 644 / NCIMB 8303 / VKM B-1760 / Hildenborough) OX=882 GN=sat PE=4 SV=1	DVU_1305	50S ribosomal protein L23 OS=Desulfovibrio vulgaris (strain ATCC 29579 / DSM 644 / NCIMB 8303 / VKM B-1760 / Hildenborough) OX=882 GN=rplW PE=3 SV=2			DVU_0519	Flagellar hook-associated protein 1 OS=Desulfovibrio vulgaris (strain ATCC 29579 / DSM 644 / NCIMB 8303 / VKM B-1760 / Hildenborough) OX=882 GN=DVU_0519 PE=3 SV=1	DVU_0135	ATP_bind_3 domain-containing protein OS=Desulfovibrio vulgaris (strain ATCC 29579 / DSM 644 / NCIMB 8303 / VKM B-1760 / Hildenborough) OX=882 GN=DVU_0135 PE=4 SV=1	DVUA0098	Dehydrogenase, putative OS=Desulfovibrio vulgaris (strain ATCC 29579 / DSM 644 / NCIMB 8303 / VKM B-1760 / Hildenborough) OX=882 GN=DVUA0098 PE=4 SV=1	DVU_2071	Dehydrogenase, putative OS=Desulfovibrio vulgaris (strain ATCC 29579 / DSM 644 / NCIMB 8303 / VKM B-1760 / Hildenborough) OX=882 GN=DVUA0098 PE=4 SV=1
13	DVU_3027	Glycolate oxidase, subunit GlcD OS=Desulfovibrio vulgaris (strain ATCC 29579 / DSM 644 / NCIMB 8303 / VKM B-1760 / Hildenborough) OX=882 GN=glcD PE=4 SV=1	DVU_0299	Anaerobic ribonucleoside-triphosphate reductase, putative OS=Desulfovibrio vulgaris (strain ATCC 29579 / DSM 644 / NCIMB 8303 / VKM B-1760 / Hildenborough) OX=882 GN=DVU_0299 PE=4 SV=1			DVU_1042	Sec-independent protein translocase protein TatB OS=Desulfovibrio vulgaris (strain ATCC 29579 / DSM 644 / NCIMB 8303 / VKM B-1760 / Hildenborough) OX=882 GN=tatB PE=3 SV=1	DVU_1709	Site-specific DNA-methyltransferase (adenine-specific) OS=Desulfovibrio vulgaris (strain ATCC 29579 / DSM 644 / NCIMB 8303 / VKM B-1760 / Hildenborough) OX=882 GN=hsdM PE=3 SV=1	DVU_0513	Flagellar basal-body rod protein FlgG OS=Desulfovibrio vulgaris (strain ATCC 29579 / DSM 644 / NCIMB 8303 / VKM B-1760 / Hildenborough) OX=882 GN=flgG PE=3 SV=1	DVU_0514	Flagellar basal-body rod protein FlgG OS=Desulfovibrio vulgaris (strain ATCC 29579 / DSM 644 / NCIMB 8303 / VKM B-1760 / Hildenborough) OX=882 GN=flgG PE=3 SV=1
14	DVU_0849	Heterodisulfide reductase, iron-sulfur-binding subunit, putative OS=Desulfovibrio vulgaris (strain ATCC 29579 / DSM 644 / NCIMB 8303 / VKM B-1760 / Hildenborough) OX=882 GN=DVU_0849 PE=1 SV=1	DVU_3217	Amphi-Trp domain-containing protein OS=Desulfovibrio vulgaris (strain ATCC 29579 / DSM 644 / NCIMB 8303 / VKM B-1760 / Hildenborough) OX=882 GN=DVU_3217 PE=4 SV=1			DVU_0788	Cell shape-determining protein MreC OS=Desulfovibrio vulgaris (strain ATCC 29579 / DSM 644 / NCIMB 8303 / VKM B-1760 / Hildenborough) OX=882 GN=mreC PE=3 SV=1	DVU_0092	Histidine kinase OS=Desulfovibrio vulgaris (strain ATCC 29579 / DSM 644 / NCIMB 8303 / VKM B-1760 / Hildenborough) OX=882 GN=DVU_0092 PE=4 SV=1	DVU_3374	Cell division protein FtsX OS=Desulfovibrio vulgaris (strain ATCC 29579 / DSM 644 / NCIMB 8303 / VKM B-1760 / Hildenborough) OX=882 GN=DVU_3374 PE=3 SV=1	DVU_2216	Cell division protein FtsX OS=Desulfovibrio vulgaris (strain ATCC 29579 / DSM 644 / NCIMB 8303 / VKM B-1760 / Hildenborough) OX=882 GN=DVU_3374 PE=3 SV=1
15	DVU_1300	Elongation factor G OS=Desulfovibrio vulgaris (strain ATCC 29579 / DSM 644 / NCIMB 8303 / VKM B-1760 / Hildenborough) OX=882 GN=fusA PE=3 SV=1	DVU_0726	Queuine tRNA-ribosyltransferase OS=Desulfovibrio vulgaris (strain ATCC 29579 / DSM 644 / NCIMB 8303 / VKM B-1760 / Hildenborough) OX=882 GN=tgt PE=3 SV=1			DVU_0106	Glutamine ABC transporter, permease protein OS=Desulfovibrio vulgaris (strain ATCC 29579 / DSM 644 / NCIMB 8303 / VKM B-1760 / Hildenborough) OX=882 GN=glnP PE=3 SV=1	DVU_2091	Thiamine-phosphate synthase OS=Desulfovibrio vulgaris (strain ATCC 29579 / DSM 644 / NCIMB 8303 / VKM B-1760 / Hildenborough) OX=882 GN=thiE-1 PE=1 SV=1	DVU_2308	Uncharacterized protein OS=Desulfovibrio vulgaris (strain ATCC 29579 / DSM 644 / NCIMB 8303 / VKM B-1760 / Hildenborough) OX=882 GN=DVU_2308 PE=4 SV=1	DVU_3139	Uncharacterized protein OS=Desulfovibrio vulgaris (strain ATCC 29579 / DSM 644 / NCIMB 8303 / VKM B-1760 / Hildenborough) OX=882 GN=DVU_2308 PE=4 SV=1
16	DVU_1179	Aldehyde:ferredoxin oxidoreductase, tungsten-containing OS=Desulfovibrio vulgaris (strain ATCC 29579 / DSM 644 / NCIMB 8303 / VKM B-1760 / Hildenborough) OX=882 GN=aor PE=3 SV=1	DVU_1896	30S ribosomal protein S20 OS=Desulfovibrio vulgaris (strain ATCC 29579 / DSM 644 / NCIMB 8303 / VKM B-1760 / Hildenborough) OX=882 GN=rpsT PE=3 SV=1			DVU_2679	Histidine kinase OS=Desulfovibrio vulgaris (strain ATCC 29579 / DSM 644 / NCIMB 8303 / VKM B-1760 / Hildenborough) OX=882 GN=DVU_2679 PE=4 SV=1	DVU_0544	Biotin_lipoyl_2 domain-containing protein OS=Desulfovibrio vulgaris (strain ATCC 29579 / DSM 644 / NCIMB 8303 / VKM B-1760 / Hildenborough) OX=882 GN=DVU_0544 PE=4 SV=1	DVU_1056	Putative ABC transporter ATP-binding protein DVU_1056 OS=Desulfovibrio vulgaris (strain ATCC 29579 / DSM 644 / NCIMB 8303 / VKM B-1760 / Hildenborough) OX=882 GN=DVU_1056 PE=3 SV=1	DVU_0884	Putative ABC transporter ATP-binding protein DVU_1056 OS=Desulfovibrio vulgaris (strain ATCC 29579 / DSM 644 / NCIMB 8303 / VKM B-1760 / Hildenborough) OX=882 GN=DVU_1056 PE=3 SV=1
17	DVU_1422	OmpA family protein OS=Desulfovibrio vulgaris (strain ATCC 29579 / DSM 644 / NCIMB 8303 / VKM B-1760 / Hildenborough) OX=882 GN=DVU_1422 PE=1 SV=1	DVU_0745	ABC transporter, periplasmic substrate-binding protein OS=Desulfovibrio vulgaris (strain ATCC 29579 / DSM 644 / NCIMB 8303 / VKM B-1760 / Hildenborough) OX=882 GN=DVU_0745 PE=4 SV=1			DVU_3358	ParA family protein OS=Desulfovibrio vulgaris (strain ATCC 29579 / DSM 644 / NCIMB 8303 / VKM B-1760 / Hildenborough) OX=882 GN=DVU_3358 PE=4 SV=1	DVU_0735	MOSC domain protein OS=Desulfovibrio vulgaris (strain ATCC 29579 / DSM 644 / NCIMB 8303 / VKM B-1760 / Hildenborough) OX=882 GN=DVU_0735 PE=4 SV=1	DVU_1846	CDP-diacylglycerol--glycerol-3-phosphate 3-phosphatidyltransferase OS=Desulfovibrio vulgaris (strain ATCC 29579 / DSM 644 / NCIMB 8303 / VKM B-1760 / Hildenborough) OX=882 GN=pgsA PE=3 SV=1	DVU_1509	CDP-diacylglycerol--glycerol-3-phosphate 3-phosphatidyltransferase OS=Desulfovibrio vulgaris (strain ATCC 29579 / DSM 644 / NCIMB 8303 / VKM B-1760 / Hildenborough) OX=882 GN=pgsA PE=3 SV=1
18	DVU_0253	Oxidoreductase, FAD/iron-sulfur cluster-binding domain protein OS=Desulfovibrio vulgaris (strain ATCC 29579 / DSM 644 / NCIMB 8303 / VKM B-1760 / Hildenborough) OX=882 GN=DVU_0253 PE=4 SV=1	DVU_1444	Basal-body rod modification protein FlgD OS=Desulfovibrio vulgaris (strain ATCC 29579 / DSM 644 / NCIMB 8303 / VKM B-1760 / Hildenborough) OX=882 GN=flgD PE=3 SV=1			DVU_1534	Membrane protein, putative OS=Desulfovibrio vulgaris (strain ATCC 29579 / DSM 644 / NCIMB 8303 / VKM B-1760 / Hildenborough) OX=882 GN=DVU_1534 PE=3 SV=1	DVU_2243	1,4-alpha-glucan branching enzyme GlgB OS=Desulfovibrio vulgaris (strain ATCC 29579 / DSM 644 / NCIMB 8303 / VKM B-1760 / Hildenborough) OX=882 GN=glgB PE=3 SV=1	DVU_2997	Uncharacterized protein OS=Desulfovibrio vulgaris (strain ATCC 29579 / DSM 644 / NCIMB 8303 / VKM B-1760 / Hildenborough) OX=882 GN=DVU_2997 PE=4 SV=1	DVU_0842	Uncharacterized protein OS=Desulfovibrio vulgaris (strain ATCC 29579 / DSM 644 / NCIMB 8303 / VKM B-1760 / Hildenborough) OX=882 GN=DVU_2997 PE=4 SV=1
19	DVU_0775	ATP synthase subunit beta OS=Desulfovibrio vulgaris (strain ATCC 29579 / DSM 644 / NCIMB 8303 / VKM B-1760 / Hildenborough) OX=882 GN=atpD PE=3 SV=1	DVU_1586	Thioredoxin family protein OS=Desulfovibrio vulgaris (strain ATCC 29579 / DSM 644 / NCIMB 8303 / VKM B-1760 / Hildenborough) OX=882 GN=DVU_1586 PE=4 SV=1			DVU_0862	Uncharacterized protein OS=Desulfovibrio vulgaris (strain ATCC 29579 / DSM 644 / NCIMB 8303 / VKM B-1760 / Hildenborough) OX=882 GN=DVU_0862 PE=3 SV=1	DVU_0159	Thioesterase family protein OS=Desulfovibrio vulgaris (strain ATCC 29579 / DSM 644 / NCIMB 8303 / VKM B-1760 / Hildenborough) OX=882 GN=DVU_0159 PE=3 SV=1	DVU_2148	CBS/transporter associated domain protein OS=Desulfovibrio vulgaris (strain ATCC 29579 / DSM 644 / NCIMB 8303 / VKM B-1760 / Hildenborough) OX=882 GN=DVU_2148 PE=4 SV=1	DVU_0834	CBS/transporter associated domain protein OS=Desulfovibrio vulgaris (strain ATCC 29579 / DSM 644 / NCIMB 8303 / VKM B-1760 / Hildenborough) OX=882 GN=DVU_2148 PE=4 SV=1
20	DVU_3319	Bifunctional protein PutA OS=Desulfovibrio vulgaris (strain ATCC 29579 / DSM 644 / NCIMB 8303 / VKM B-1760 / Hildenborough) OX=882 GN=putA PE=3 SV=1	DVU_0817	Uncharacterized protein OS=Desulfovibrio vulgaris (strain ATCC 29579 / DSM 644 / NCIMB 8303 / VKM B-1760 / Hildenborough) OX=882 GN=DVU_0817 PE=4 SV=1			DVU_0538	AP endonuclease, family 2 OS=Desulfovibrio vulgaris (strain ATCC 29579 / DSM 644 / NCIMB 8303 / VKM B-1760 / Hildenborough) OX=882 GN=DVU_0538 PE=4 SV=1	DVU_1935	Phosphonate ABC transporter, permease protein OS=Desulfovibrio vulgaris (strain ATCC 29579 / DSM 644 / NCIMB 8303 / VKM B-1760 / Hildenborough) OX=882 GN=DVU_1935 PE=3 SV=1	DVU_0765	Hydroxypyruvate reductase, putative OS=Desulfovibrio vulgaris (strain ATCC 29579 / DSM 644 / NCIMB 8303 / VKM B-1760 / Hildenborough) OX=882 GN=DVU_0765 PE=4 SV=1	DVU_2930	Hydroxypyruvate reductase, putative OS=Desulfovibrio vulgaris (strain ATCC 29579 / DSM 644 / NCIMB 8303 / VKM B-1760 / Hildenborough) OX=882 GN=DVU_0765 PE=4 SV=1
21	DVU_2482	Formate dehydrogenase, alpha subunit, selenocysteine-containing OS=Desulfovibrio vulgaris (strain ATCC 29579 / DSM 644 / NCIMB 8303 / VKM B-1760 / Hildenborough) OX=882 GN=fdnG-2 PE=1 SV=2	DVU_2816	Efflux pump membrane transporter OS=Desulfovibrio vulgaris (strain ATCC 29579 / DSM 644 / NCIMB 8303 / VKM B-1760 / Hildenborough) OX=882 GN=DVU_2816 PE=3 SV=1			DVU_2684	Uncharacterized protein OS=Desulfovibrio vulgaris (strain ATCC 29579 / DSM 644 / NCIMB 8303 / VKM B-1760 / Hildenborough) OX=882 GN=DVU_2684 PE=4 SV=1	DVU_1237	Amino acid ABC transporter, permease protein, His/Glu/Gln/Arg/opine family OS=Desulfovibrio vulgaris (strain ATCC 29579 / DSM 644 / NCIMB 8303 / VKM B-1760 / Hildenborough) OX=882 GN=DVU_1237 PE=3 SV=1	DVU_3192	Glycosyl transferase, group 1 family protein OS=Desulfovibrio vulgaris (strain ATCC 29579 / DSM 644 / NCIMB 8303 / VKM B-1760 / Hildenborough) OX=882 GN=DVU_3192 PE=4 SV=1	DVU_2657	Glycosyl transferase, group 1 family protein OS=Desulfovibrio vulgaris (strain ATCC 29579 / DSM 644 / NCIMB 8303 / VKM B-1760 / Hildenborough) OX=882 GN=DVU_3192 PE=4 SV=1
22	DVU_1918	Periplasmic [NiFeSe] hydrogenase, large subunit, selenocysteine-containing OS=Desulfovibrio vulgaris (strain ATCC 29579 / DSM 644 / NCIMB 8303 / VKM B-1760 / Hildenborough) OX=882 GN=hysA PE=1 SV=2	DVU_1232	Nitrogen regulatory protein P-II OS=Desulfovibrio vulgaris (strain ATCC 29579 / DSM 644 / NCIMB 8303 / VKM B-1760 / Hildenborough) OX=882 GN=glnB-1 PE=3 SV=1			DVU_0110	Sigma-54 dependent transcriptional regulator/response regulator OS=Desulfovibrio vulgaris (strain ATCC 29579 / DSM 644 / NCIMB 8303 / VKM B-1760 / Hildenborough) OX=882 GN=DVU_0110 PE=4 SV=1	DVU_1771	[Fe] hydrogenase gamma OS=Desulfovibrio vulgaris (strain ATCC 29579 / DSM 644 / NCIMB 8303 / VKM B-1760 / Hildenborough) OX=882 GN=hydC PE=4 SV=1	DVU_0836	tRNA (guanine-N(1)-)-methyltransferase OS=Desulfovibrio vulgaris (strain ATCC 29579 / DSM 644 / NCIMB 8303 / VKM B-1760 / Hildenborough) OX=882 GN=trmD PE=1 SV=1	DVU_1995	tRNA (guanine-N(1)-)-methyltransferase OS=Desulfovibrio vulgaris (strain ATCC 29579 / DSM 644 / NCIMB 8303 / VKM B-1760 / Hildenborough) OX=882 GN=trmD PE=1 SV=1
23	DVU_0503	Polyribonucleotide nucleotidyltransferase OS=Desulfovibrio vulgaris (strain ATCC 29579 / DSM 644 / NCIMB 8303 / VKM B-1760 / Hildenborough) OX=882 GN=pnp PE=3 SV=1	DVU_2683	L-lactate permease OS=Desulfovibrio vulgaris (strain ATCC 29579 / DSM 644 / NCIMB 8303 / VKM B-1760 / Hildenborough) OX=882 GN=DVU_2683 PE=3 SV=1			DVU_2074	Chemotaxis protein CheW OS=Desulfovibrio vulgaris (strain ATCC 29579 / DSM 644 / NCIMB 8303 / VKM B-1760 / Hildenborough) OX=882 GN=DVU_2074 PE=4 SV=1	DVU_2256	Holliday junction ATP-dependent DNA helicase RuvA OS=Desulfovibrio vulgaris (strain ATCC 29579 / DSM 644 / NCIMB 8303 / VKM B-1760 / Hildenborough) OX=882 GN=ruvA PE=3 SV=1	DVU_2022	Site-specific DNA-methyltransferase (adenine-specific) OS=Desulfovibrio vulgaris (strain ATCC 29579 / DSM 644 / NCIMB 8303 / VKM B-1760 / Hildenborough) OX=882 GN=DVU_2022 PE=4 SV=1	DVU_1035	Site-specific DNA-methyltransferase (adenine-specific) OS=Desulfovibrio vulgaris (strain ATCC 29579 / DSM 644 / NCIMB 8303 / VKM B-1760 / Hildenborough) OX=882 GN=DVU_2022 PE=4 SV=1
24	DVU_2109	Iron-sulfur cluster carrier protein OS=Desulfovibrio vulgaris (strain ATCC 29579 / DSM 644 / NCIMB 8303 / VKM B-1760 / Hildenborough) OX=882 GN=DVU_2109 PE=3 SV=1	DVU_2285	L-lactate permease OS=Desulfovibrio vulgaris (strain ATCC 29579 / DSM 644 / NCIMB 8303 / VKM B-1760 / Hildenborough) OX=882 GN=DVU_2285 PE=3 SV=1			DVU_2432	Sensory box/GGDEF domain/EAL domain protein OS=Desulfovibrio vulgaris (strain ATCC 29579 / DSM 644 / NCIMB 8303 / VKM B-1760 / Hildenborough) OX=882 GN=DVU_2432 PE=4 SV=1	DVU_0113	Phosphoribosyl-AMP cyclohydrolase OS=Desulfovibrio vulgaris (strain ATCC 29579 / DSM 644 / NCIMB 8303 / VKM B-1760 / Hildenborough) OX=882 GN=hisI PE=3 SV=1	DVUA0003	Uncharacterized protein OS=Desulfovibrio vulgaris (strain ATCC 29579 / DSM 644 / NCIMB 8303 / VKM B-1760 / Hildenborough) OX=882 GN=DVUA0003 PE=4 SV=1	DVU_1085	Uncharacterized protein OS=Desulfovibrio vulgaris (strain ATCC 29579 / DSM 644 / NCIMB 8303 / VKM B-1760 / Hildenborough) OX=882 GN=DVUA0003 PE=4 SV=1
25	DVU_0508	Translation initiation factor IF-2 OS=Desulfovibrio vulgaris (strain ATCC 29579 / DSM 644 / NCIMB 8303 / VKM B-1760 / Hildenborough) OX=882 GN=infB PE=3 SV=1	DVU_1984	Peptide methionine sulfoxide reductase MsrA OS=Desulfovibrio vulgaris (strain ATCC 29579 / DSM 644 / NCIMB 8303 / VKM B-1760 / Hildenborough) OX=882 GN=msrA PE=3 SV=1			DVU_2140	Thymidylate kinase OS=Desulfovibrio vulgaris (strain ATCC 29579 / DSM 644 / NCIMB 8303 / VKM B-1760 / Hildenborough) OX=882 GN=tmk PE=3 SV=1	DVU_2996	NAD-dependent epimerase/dehydratase family protein OS=Desulfovibrio vulgaris (strain ATCC 29579 / DSM 644 / NCIMB 8303 / VKM B-1760 / Hildenborough) OX=882 GN=DVU_2996 PE=4 SV=1	DVU_2239	Glycosyl hydrolase, family 3 OS=Desulfovibrio vulgaris (strain ATCC 29579 / DSM 644 / NCIMB 8303 / VKM B-1760 / Hildenborough) OX=882 GN=DVU_2239 PE=4 SV=1	DVU_1082	Glycosyl hydrolase, family 3 OS=Desulfovibrio vulgaris (strain ATCC 29579 / DSM 644 / NCIMB 8303 / VKM B-1760 / Hildenborough) OX=882 GN=DVU_2239 PE=4 SV=1
26	DVU_0402	Sulfite reductase, dissimilatory-type subunit alpha OS=Desulfovibrio vulgaris (strain ATCC 29579 / DSM 644 / NCIMB 8303 / VKM B-1760 / Hildenborough) OX=882 GN=dsvA PE=1 SV=3	DVU_1210	Uncharacterized protein OS=Desulfovibrio vulgaris (strain ATCC 29579 / DSM 644 / NCIMB 8303 / VKM B-1760 / Hildenborough) OX=882 GN=DVU_1210 PE=4 SV=1			DVU_0165	Oligopeptide/dipeptide ABC transporter, ATP-binding protein OS=Desulfovibrio vulgaris (strain ATCC 29579 / DSM 644 / NCIMB 8303 / VKM B-1760 / Hildenborough) OX=882 GN=DVU_0165 PE=4 SV=1	DVU_2459	Recombination-associated protein RdgC OS=Desulfovibrio vulgaris (strain ATCC 29579 / DSM 644 / NCIMB 8303 / VKM B-1760 / Hildenborough) OX=882 GN=DVU_2459 PE=1 SV=1	DVU_0311	Flagellar assembly protein FliH, putative OS=Desulfovibrio vulgaris (strain ATCC 29579 / DSM 644 / NCIMB 8303 / VKM B-1760 / Hildenborough) OX=882 GN=DVU_0311 PE=4 SV=1	DVU_0739	Flagellar assembly protein FliH, putative OS=Desulfovibrio vulgaris (strain ATCC 29579 / DSM 644 / NCIMB 8303 / VKM B-1760 / Hildenborough) OX=882 GN=DVU_0311 PE=4 SV=1
27	DVU_3033	Iron-sulfur cluster-binding protein OS=Desulfovibrio vulgaris (strain ATCC 29579 / DSM 644 / NCIMB 8303 / VKM B-1760 / Hildenborough) OX=882 GN=DVU_3033 PE=1 SV=1	DVU_0493	Uncharacterized protein OS=Desulfovibrio vulgaris (strain ATCC 29579 / DSM 644 / NCIMB 8303 / VKM B-1760 / Hildenborough) OX=882 GN=DVU_0493 PE=1 SV=1			DVU_2628	TPR domain protein OS=Desulfovibrio vulgaris (strain ATCC 29579 / DSM 644 / NCIMB 8303 / VKM B-1760 / Hildenborough) OX=882 GN=DVU_2628 PE=4 SV=1	DVU_0689	Ribonuclease H OS=Desulfovibrio vulgaris (strain ATCC 29579 / DSM 644 / NCIMB 8303 / VKM B-1760 / Hildenborough) OX=882 GN=rnhA PE=3 SV=1	DVU_1413	Peripla_BP_6 domain-containing protein OS=Desulfovibrio vulgaris (strain ATCC 29579 / DSM 644 / NCIMB 8303 / VKM B-1760 / Hildenborough) OX=882 GN=DVU_1413 PE=3 SV=1	DVU_3338	Peripla_BP_6 domain-containing protein OS=Desulfovibrio vulgaris (strain ATCC 29579 / DSM 644 / NCIMB 8303 / VKM B-1760 / Hildenborough) OX=882 GN=DVU_1413 PE=3 SV=1
28	DVU_0591	Methyl-accepting chemotaxis protein OS=Desulfovibrio vulgaris (strain ATCC 29579 / DSM 644 / NCIMB 8303 / VKM B-1760 / Hildenborough) OX=882 GN=DVU_0591 PE=4 SV=1	DVU_0511	Ribosome maturation factor RimP OS=Desulfovibrio vulgaris (strain ATCC 29579 / DSM 644 / NCIMB 8303 / VKM B-1760 / Hildenborough) OX=882 GN=rimP PE=3 SV=1			DVU_2246	S1 RNA binding domain protein OS=Desulfovibrio vulgaris (strain ATCC 29579 / DSM 644 / NCIMB 8303 / VKM B-1760 / Hildenborough) OX=882 GN=DVU_2246 PE=4 SV=1	DVU_1415	AsmA family protein OS=Desulfovibrio vulgaris (strain ATCC 29579 / DSM 644 / NCIMB 8303 / VKM B-1760 / Hildenborough) OX=882 GN=DVU_1415 PE=4 SV=1	DVU_2464	Uncharacterized protein OS=Desulfovibrio vulgaris (strain ATCC 29579 / DSM 644 / NCIMB 8303 / VKM B-1760 / Hildenborough) OX=882 GN=DVU_2464 PE=4 SV=1	DVU_3159	Uncharacterized protein OS=Desulfovibrio vulgaris (strain ATCC 29579 / DSM 644 / NCIMB 8303 / VKM B-1760 / Hildenborough) OX=882 GN=DVU_2464 PE=4 SV=1
29	DVU_0797	Uncharacterized protein OS=Desulfovibrio vulgaris (strain ATCC 29579 / DSM 644 / NCIMB 8303 / VKM B-1760 / Hildenborough) OX=882 GN=DVU_0797 PE=4 SV=1	DVU_3186	HTH merR-type domain-containing protein OS=Desulfovibrio vulgaris (strain ATCC 29579 / DSM 644 / NCIMB 8303 / VKM B-1760 / Hildenborough) OX=882 GN=DVU_3186 PE=4 SV=1			DVU_3363	Sun protein OS=Desulfovibrio vulgaris (strain ATCC 29579 / DSM 644 / NCIMB 8303 / VKM B-1760 / Hildenborough) OX=882 GN=sun PE=3 SV=1	DVU_1686	Replication-associated recombination protein A OS=Desulfovibrio vulgaris (strain ATCC 29579 / DSM 644 / NCIMB 8303 / VKM B-1760 / Hildenborough) OX=882 GN=DVU_1686 PE=1 SV=1	DVU_3049	Hemerythrin family protein OS=Desulfovibrio vulgaris (strain ATCC 29579 / DSM 644 / NCIMB 8303 / VKM B-1760 / Hildenborough) OX=882 GN=DVU_3049 PE=3 SV=1	DVU_3064	Hemerythrin family protein OS=Desulfovibrio vulgaris (strain ATCC 29579 / DSM 644 / NCIMB 8303 / VKM B-1760 / Hildenborough) OX=882 GN=DVU_3049 PE=3 SV=1
30	DVU_2543	Hydroxylamine reductase OS=Desulfovibrio vulgaris (strain ATCC 29579 / DSM 644 / NCIMB 8303 / VKM B-1760 / Hildenborough) OX=882 GN=hcp PE=3 SV=1	DVU_0978	ABC transporter, periplasmic substrate-binding protein, putative OS=Desulfovibrio vulgaris (strain ATCC 29579 / DSM 644 / NCIMB 8303 / VKM B-1760 / Hildenborough) OX=882 GN=DVU_0978 PE=4 SV=1			DVU_1321	50S ribosomal protein L30 OS=Desulfovibrio vulgaris (strain ATCC 29579 / DSM 644 / NCIMB 8303 / VKM B-1760 / Hildenborough) OX=882 GN=rpmD PE=3 SV=1	DVU_3178	Futalosine hydrolase OS=Desulfovibrio vulgaris (strain ATCC 29579 / DSM 644 / NCIMB 8303 / VKM B-1760 / Hildenborough) OX=882 GN=mqnB PE=3 SV=1	DVU_3144	Cytochrome c family protein OS=Desulfovibrio vulgaris (strain ATCC 29579 / DSM 644 / NCIMB 8303 / VKM B-1760 / Hildenborough) OX=882 GN=DVU_3144 PE=4 SV=1	DVU_0540	Cytochrome c family protein OS=Desulfovibrio vulgaris (strain ATCC 29579 / DSM 644 / NCIMB 8303 / VKM B-1760 / Hildenborough) OX=882 GN=DVU_3144 PE=4 SV=1
31	DVU_2013	Hydroxylamine reductase OS=Desulfovibrio vulgaris (strain ATCC 29579 / DSM 644 / NCIMB 8303 / VKM B-1760 / Hildenborough) OX=882 GN=hcp PE=1 SV=2	DVU_2787	Conserved domain protein OS=Desulfovibrio vulgaris (strain ATCC 29579 / DSM 644 / NCIMB 8303 / VKM B-1760 / Hildenborough) OX=882 GN=DVU_2787 PE=4 SV=1			DVU_1266	Uncharacterized protein OS=Desulfovibrio vulgaris (strain ATCC 29579 / DSM 644 / NCIMB 8303 / VKM B-1760 / Hildenborough) OX=882 GN=DVU_1266 PE=4 SV=1	DVU_2827	Sigma-54 dependent transcriptional regulator OS=Desulfovibrio vulgaris (strain ATCC 29579 / DSM 644 / NCIMB 8303 / VKM B-1760 / Hildenborough) OX=882 GN=DVU_2827 PE=4 SV=1	DVU_1673	Acyltransferase, putative OS=Desulfovibrio vulgaris (strain ATCC 29579 / DSM 644 / NCIMB 8303 / VKM B-1760 / Hildenborough) OX=882 GN=DVU_1673 PE=4 SV=1	DVU_0653	Acyltransferase, putative OS=Desulfovibrio vulgaris (strain ATCC 29579 / DSM 644 / NCIMB 8303 / VKM B-1760 / Hildenborough) OX=882 GN=DVU_1673 PE=4 SV=1
32	DVU_0881	Elongation factor G OS=Desulfovibrio vulgaris (strain ATCC 29579 / DSM 644 / NCIMB 8303 / VKM B-1760 / Hildenborough) OX=882 GN=DVU_0881 PE=3 SV=1	DVU_2667	Phosphate-binding protein OS=Desulfovibrio vulgaris (strain ATCC 29579 / DSM 644 / NCIMB 8303 / VKM B-1760 / Hildenborough) OX=882 GN=DVU_2667 PE=3 SV=1			DVU_2126	Uncharacterized protein OS=Desulfovibrio vulgaris (strain ATCC 29579 / DSM 644 / NCIMB 8303 / VKM B-1760 / Hildenborough) OX=882 GN=DVU_2126 PE=4 SV=1	DVUA0134	CRISPR-associated endonuclease Cas1 OS=Desulfovibrio vulgaris (strain ATCC 29579 / DSM 644 / NCIMB 8303 / VKM B-1760 / Hildenborough) OX=882 GN=cas1 PE=3 SV=1	DVU_3068	GAF domain/sensory box/EAL domain protein OS=Desulfovibrio vulgaris (strain ATCC 29579 / DSM 644 / NCIMB 8303 / VKM B-1760 / Hildenborough) OX=882 GN=DVU_3068 PE=4 SV=1	DVU_0892	GAF domain/sensory box/EAL domain protein OS=Desulfovibrio vulgaris (strain ATCC 29579 / DSM 644 / NCIMB 8303 / VKM B-1760 / Hildenborough) OX=882 GN=DVU_3068 PE=4 SV=1
33	DVU_0777	ATP synthase subunit alpha OS=Desulfovibrio vulgaris (strain ATCC 29579 / DSM 644 / NCIMB 8303 / VKM B-1760 / Hildenborough) OX=882 GN=atpA PE=1 SV=1	DVU_1863	Flagellar synthesis regulator FleN, putative OS=Desulfovibrio vulgaris (strain ATCC 29579 / DSM 644 / NCIMB 8303 / VKM B-1760 / Hildenborough) OX=882 GN=DVU_1863 PE=3 SV=1			DVU_0496	DNA polymerase I OS=Desulfovibrio vulgaris (strain ATCC 29579 / DSM 644 / NCIMB 8303 / VKM B-1760 / Hildenborough) OX=882 GN=polA PE=3 SV=1	DVU_2502	UDP-N-acetylenolpyruvoylglucosamine reductase OS=Desulfovibrio vulgaris (strain ATCC 29579 / DSM 644 / NCIMB 8303 / VKM B-1760 / Hildenborough) OX=882 GN=murB PE=3 SV=1	DVU_0449	Sensor/response regulator OS=Desulfovibrio vulgaris (strain ATCC 29579 / DSM 644 / NCIMB 8303 / VKM B-1760 / Hildenborough) OX=882 GN=DVU_0449 PE=4 SV=1		Sensor/response regulator OS=Desulfovibrio vulgaris (strain ATCC 29579 / DSM 644 / NCIMB 8303 / VKM B-1760 / Hildenborough) OX=882 GN=DVU_0449 PE=4 SV=1
34	DVU_1636	Inorganic diphosphatase OS=Desulfovibrio vulgaris (strain ATCC 29579 / DSM 644 / NCIMB 8303 / VKM B-1760 / Hildenborough) OX=882 GN=ppaC PE=4 SV=1	DVU_0278	Glyoxalase family protein OS=Desulfovibrio vulgaris (strain ATCC 29579 / DSM 644 / NCIMB 8303 / VKM B-1760 / Hildenborough) OX=882 GN=DVU_0278 PE=4 SV=1			DVU_2960	Sigma-54 dependent transcriptional regulator OS=Desulfovibrio vulgaris (strain ATCC 29579 / DSM 644 / NCIMB 8303 / VKM B-1760 / Hildenborough) OX=882 GN=DVU_2960 PE=4 SV=1	DVU_0176	Glycerophosphoryl diester phosphodiesterase family protein OS=Desulfovibrio vulgaris (strain ATCC 29579 / DSM 644 / NCIMB 8303 / VKM B-1760 / Hildenborough) OX=882 GN=DVU_0176 PE=4 SV=1	DVU_1657	TRASH domain-containing protein OS=Desulfovibrio vulgaris (strain ATCC 29579 / DSM 644 / NCIMB 8303 / VKM B-1760 / Hildenborough) OX=882 GN=DVU_1657 PE=4 SV=1		TRASH domain-containing protein OS=Desulfovibrio vulgaris (strain ATCC 29579 / DSM 644 / NCIMB 8303 / VKM B-1760 / Hildenborough) OX=882 GN=DVU_1657 PE=4 SV=1
35	DVU_2920	Elongation factor Tu OS=Desulfovibrio vulgaris (strain ATCC 29579 / DSM 644 / NCIMB 8303 / VKM B-1760 / Hildenborough) OX=882 GN=tuf PE=3 SV=1	DVU_2212	Molybdopterin synthase catalytic subunit OS=Desulfovibrio vulgaris (strain ATCC 29579 / DSM 644 / NCIMB 8303 / VKM B-1760 / Hildenborough) OX=882 GN=DVU_2212 PE=3 SV=1			DVU_1692	Uncharacterized protein OS=Desulfovibrio vulgaris (strain ATCC 29579 / DSM 644 / NCIMB 8303 / VKM B-1760 / Hildenborough) OX=882 GN=DVU_1692 PE=1 SV=1	DVU_0901	Orotidine 5'-phosphate decarboxylase OS=Desulfovibrio vulgaris (strain ATCC 29579 / DSM 644 / NCIMB 8303 / VKM B-1760 / Hildenborough) OX=882 GN=pyrF PE=3 SV=1
36	DVU_2402	Heterodisulfide reductase, A subunit OS=Desulfovibrio vulgaris (strain ATCC 29579 / DSM 644 / NCIMB 8303 / VKM B-1760 / Hildenborough) OX=882 GN=hdrA PE=3 SV=1	DVU_2584	Transporter, CorA family OS=Desulfovibrio vulgaris (strain ATCC 29579 / DSM 644 / NCIMB 8303 / VKM B-1760 / Hildenborough) OX=882 GN=DVU_2584 PE=3 SV=1			DVU_0280	Glycosyl transferase, group 1 family protein OS=Desulfovibrio vulgaris (strain ATCC 29579 / DSM 644 / NCIMB 8303 / VKM B-1760 / Hildenborough) OX=882 GN=DVU_0280 PE=4 SV=1	DVU_2260	Ribosomal RNA large subunit methyltransferase E OS=Desulfovibrio vulgaris (strain ATCC 29579 / DSM 644 / NCIMB 8303 / VKM B-1760 / Hildenborough) OX=882 GN=rlmE PE=3 SV=1
37	DVU_0170	Methyl-accepting chemotaxis protein OS=Desulfovibrio vulgaris (strain ATCC 29579 / DSM 644 / NCIMB 8303 / VKM B-1760 / Hildenborough) OX=882 GN=DVU_0170 PE=3 SV=1	DVU_2288	Hydrogenase, CooL subunit, putative OS=Desulfovibrio vulgaris (strain ATCC 29579 / DSM 644 / NCIMB 8303 / VKM B-1760 / Hildenborough) OX=882 GN=DVU_2288 PE=4 SV=1			DVU_2551	HD domain protein OS=Desulfovibrio vulgaris (strain ATCC 29579 / DSM 644 / NCIMB 8303 / VKM B-1760 / Hildenborough) OX=882 GN=DVU_2551 PE=4 SV=1	DVU_0917	ATP synthase subunit c OS=Desulfovibrio vulgaris (strain ATCC 29579 / DSM 644 / NCIMB 8303 / VKM B-1760 / Hildenborough) OX=882 GN=atpE PE=3 SV=1
38	DVU_3150	30S ribosomal protein S1 OS=Desulfovibrio vulgaris (strain ATCC 29579 / DSM 644 / NCIMB 8303 / VKM B-1760 / Hildenborough) OX=882 GN=rpsA PE=3 SV=1	DVU_2912	50S ribosomal protein L31 OS=Desulfovibrio vulgaris (strain ATCC 29579 / DSM 644 / NCIMB 8303 / VKM B-1760 / Hildenborough) OX=882 GN=rpmE PE=3 SV=1			DVU_1990	Uncharacterized protein OS=Desulfovibrio vulgaris (strain ATCC 29579 / DSM 644 / NCIMB 8303 / VKM B-1760 / Hildenborough) OX=882 GN=DVU_1990 PE=4 SV=1	DVU_2999	Methionyl-tRNA formyltransferase OS=Desulfovibrio vulgaris (strain ATCC 29579 / DSM 644 / NCIMB 8303 / VKM B-1760 / Hildenborough) OX=882 GN=DVU_2999 PE=3 SV=1
39	DVU_0694	Menaquinone reductase, molybdopterin-binding-like subunit OS=Desulfovibrio vulgaris (strain ATCC 29579 / DSM 644 / NCIMB 8303 / VKM B-1760 / Hildenborough) OX=882 GN=qrcB PE=1 SV=1	DVU_2891	Putative nickel-responsive regulator OS=Desulfovibrio vulgaris (strain ATCC 29579 / DSM 644 / NCIMB 8303 / VKM B-1760 / Hildenborough) OX=882 GN=DVU_2891 PE=3 SV=1			DVU_0549	High-affinity branched-chain amino acid ABC transporter, permease protein OS=Desulfovibrio vulgaris (strain ATCC 29579 / DSM 644 / NCIMB 8303 / VKM B-1760 / Hildenborough) OX=882 GN=DVU_0549 PE=4 SV=1	DVU_1921	Periplasmic [NiFe] hydrogenase small subunit 1 OS=Desulfovibrio vulgaris (strain ATCC 29579 / DSM 644 / NCIMB 8303 / VKM B-1760 / Hildenborough) OX=882 GN=hynB1 PE=1 SV=2
40	DVUA0091	Catalase OS=Desulfovibrio vulgaris (strain ATCC 29579 / DSM 644 / NCIMB 8303 / VKM B-1760 / Hildenborough) OX=882 GN=katA PE=3 SV=1	DVU_3281	Uncharacterized protein OS=Desulfovibrio vulgaris (strain ATCC 29579 / DSM 644 / NCIMB 8303 / VKM B-1760 / Hildenborough) OX=882 GN=DVU_3281 PE=4 SV=1			DVU_1288	Cytochrome c family protein OS=Desulfovibrio vulgaris (strain ATCC 29579 / DSM 644 / NCIMB 8303 / VKM B-1760 / Hildenborough) OX=882 GN=DVU_1288 PE=4 SV=1	DVU_0654	Peptidase, U32 family OS=Desulfovibrio vulgaris (strain ATCC 29579 / DSM 644 / NCIMB 8303 / VKM B-1760 / Hildenborough) OX=882 GN=DVU_0654 PE=4 SV=1
41	DVU_3190	Uncharacterized protein OS=Desulfovibrio vulgaris (strain ATCC 29579 / DSM 644 / NCIMB 8303 / VKM B-1760 / Hildenborough) OX=882 GN=DVU_3190 PE=4 SV=1	DVU_0012	HTH merR-type domain-containing protein OS=Desulfovibrio vulgaris (strain ATCC 29579 / DSM 644 / NCIMB 8303 / VKM B-1760 / Hildenborough) OX=882 GN=DVU_0012 PE=4 SV=1			DVU_0640	Chemotaxis protein PomA OS=Desulfovibrio vulgaris (strain ATCC 29579 / DSM 644 / NCIMB 8303 / VKM B-1760 / Hildenborough) OX=882 GN=pomA PE=3 SV=1	DVU_2407	Uncharacterized protein OS=Desulfovibrio vulgaris (strain ATCC 29579 / DSM 644 / NCIMB 8303 / VKM B-1760 / Hildenborough) OX=882 GN=DVU_2407 PE=4 SV=1
42	DVU_0283	AhpF family protein/thioredoxin reductase OS=Desulfovibrio vulgaris (strain ATCC 29579 / DSM 644 / NCIMB 8303 / VKM B-1760 / Hildenborough) OX=882 GN=DVU_0283 PE=4 SV=1	DVU_0027	Membrane protein, putative OS=Desulfovibrio vulgaris (strain ATCC 29579 / DSM 644 / NCIMB 8303 / VKM B-1760 / Hildenborough) OX=882 GN=DVU_0027 PE=4 SV=1			DVU_2765	Metallo-beta-lactamase family protein OS=Desulfovibrio vulgaris (strain ATCC 29579 / DSM 644 / NCIMB 8303 / VKM B-1760 / Hildenborough) OX=882 GN=DVU_2765 PE=1 SV=1	DVU_1919	Hydrogenase expression/formation protein, putative OS=Desulfovibrio vulgaris (strain ATCC 29579 / DSM 644 / NCIMB 8303 / VKM B-1760 / Hildenborough) OX=882 GN=DVU_1919 PE=1 SV=1
43	DVU_0169	Oligopeptide/dipeptide ABC transporter, periplasmic oligopeptide/dipeptide-binding protein OS=Desulfovibrio vulgaris (strain ATCC 29579 / DSM 644 / NCIMB 8303 / VKM B-1760 / Hildenborough) OX=882 GN=DVU_0169 PE=3 SV=1	DVU_0866	1-deoxy-D-xylulose 5-phosphate reductoisomerase OS=Desulfovibrio vulgaris (strain ATCC 29579 / DSM 644 / NCIMB 8303 / VKM B-1760 / Hildenborough) OX=882 GN=dxr PE=3 SV=1			DVU_0869	Isoprenyl transferase OS=Desulfovibrio vulgaris (strain ATCC 29579 / DSM 644 / NCIMB 8303 / VKM B-1760 / Hildenborough) OX=882 GN=uppS PE=3 SV=1	DVU_1060	Glycosyl transferase, group 1 family protein OS=Desulfovibrio vulgaris (strain ATCC 29579 / DSM 644 / NCIMB 8303 / VKM B-1760 / Hildenborough) OX=882 GN=DVU_1060 PE=4 SV=1
44	DVU_1378	Ketol-acid reductoisomerase (NADP(+)) OS=Desulfovibrio vulgaris (strain ATCC 29579 / DSM 644 / NCIMB 8303 / VKM B-1760 / Hildenborough) OX=882 GN=ilvC PE=3 SV=1	DVU_0157	Thiamine-monophosphate kinase OS=Desulfovibrio vulgaris (strain ATCC 29579 / DSM 644 / NCIMB 8303 / VKM B-1760 / Hildenborough) OX=882 GN=thiL PE=3 SV=1			DVU_0910	Flagellar motor switch protein FliM OS=Desulfovibrio vulgaris (strain ATCC 29579 / DSM 644 / NCIMB 8303 / VKM B-1760 / Hildenborough) OX=882 GN=fliM PE=3 SV=1	DVU_1180	Uncharacterized protein OS=Desulfovibrio vulgaris (strain ATCC 29579 / DSM 644 / NCIMB 8303 / VKM B-1760 / Hildenborough) OX=882 GN=DVU_1180 PE=4 SV=1
45	DVU_3185	Rubredoxin-oxygen oxidoreductase OS=Desulfovibrio vulgaris (strain ATCC 29579 / DSM 644 / NCIMB 8303 / VKM B-1760 / Hildenborough) OX=882 GN=roO PE=3 SV=1	DVU_0269	Transcriptional regulator, rrf2 protein, putative OS=Desulfovibrio vulgaris (strain ATCC 29579 / DSM 644 / NCIMB 8303 / VKM B-1760 / Hildenborough) OX=882 GN=DVU_0269 PE=4 SV=1			DVU_1364	dTDP-glucose 4,6-dehydratase OS=Desulfovibrio vulgaris (strain ATCC 29579 / DSM 644 / NCIMB 8303 / VKM B-1760 / Hildenborough) OX=882 GN=rfbB PE=3 SV=1	DVU_1531	Methyltransferase, putative OS=Desulfovibrio vulgaris (strain ATCC 29579 / DSM 644 / NCIMB 8303 / VKM B-1760 / Hildenborough) OX=882 GN=DVU_1531 PE=4 SV=1
46	DVU_1013	Type I secretion outer membrane protein, TolC family OS=Desulfovibrio vulgaris (strain ATCC 29579 / DSM 644 / NCIMB 8303 / VKM B-1760 / Hildenborough) OX=882 GN=DVU_1013 PE=3 SV=1	DVU_0695.1	Menaquinone reductase, multiheme cytochrome c subunit OS=Desulfovibrio vulgaris (strain ATCC 29579 / DSM 644 / NCIMB 8303 / VKM B-1760 / Hildenborough) OX=882 GN=qrcA PE=1 SV=1			DVU_2973	Integration host factor, beta subunit OS=Desulfovibrio vulgaris (strain ATCC 29579 / DSM 644 / NCIMB 8303 / VKM B-1760 / Hildenborough) OX=882 GN=DVU_2973 PE=1 SV=1	DVU_2886	Transcriptional regulator, AraC family OS=Desulfovibrio vulgaris (strain ATCC 29579 / DSM 644 / NCIMB 8303 / VKM B-1760 / Hildenborough) OX=882 GN=DVU_2886 PE=4 SV=1
47	DVU_2373	Outer membrane protein assembly factor BamA OS=Desulfovibrio vulgaris (strain ATCC 29579 / DSM 644 / NCIMB 8303 / VKM B-1760 / Hildenborough) OX=882 GN=bamA PE=3 SV=1	DVUA0079	Adenylyl-sulfate kinase OS=Desulfovibrio vulgaris (strain ATCC 29579 / DSM 644 / NCIMB 8303 / VKM B-1760 / Hildenborough) OX=882 GN=cysC PE=3 SV=1			DVU_0837	Ribosome maturation factor RimM OS=Desulfovibrio vulgaris (strain ATCC 29579 / DSM 644 / NCIMB 8303 / VKM B-1760 / Hildenborough) OX=882 GN=rimM PE=3 SV=1	DVU_0389	Amino acid ABC tranporter, permease protein, His/Glu/Gln/Arg/opine family OS=Desulfovibrio vulgaris (strain ATCC 29579 / DSM 644 / NCIMB 8303 / VKM B-1760 / Hildenborough) OX=882 GN=DVU_0389 PE=3 SV=1
48	DVU_3030	Acetate kinase OS=Desulfovibrio vulgaris (strain ATCC 29579 / DSM 644 / NCIMB 8303 / VKM B-1760 / Hildenborough) OX=882 GN=ackA PE=3 SV=1	DVU_0571	Alanine dehydrogenase OS=Desulfovibrio vulgaris (strain ATCC 29579 / DSM 644 / NCIMB 8303 / VKM B-1760 / Hildenborough) OX=882 GN=ald PE=3 SV=1			DVU_2637	HAMP domain protein OS=Desulfovibrio vulgaris (strain ATCC 29579 / DSM 644 / NCIMB 8303 / VKM B-1760 / Hildenborough) OX=882 GN=DVU_2637 PE=4 SV=1	DVU_0536	High-molecular-weight cytochrome c OS=Desulfovibrio vulgaris (strain ATCC 29579 / DSM 644 / NCIMB 8303 / VKM B-1760 / Hildenborough) OX=882 GN=hmcA PE=1 SV=1
49	DVU_2349	Glycogen phosphorylase OS=Desulfovibrio vulgaris (strain ATCC 29579 / DSM 644 / NCIMB 8303 / VKM B-1760 / Hildenborough) OX=882 GN=DVU_2349 PE=3 SV=1	DVU_2441	Heat shock protein, Hsp20 family OS=Desulfovibrio vulgaris (strain ATCC 29579 / DSM 644 / NCIMB 8303 / VKM B-1760 / Hildenborough) OX=882 GN=DVU_2441 PE=3 SV=1			DVU_0990	Endonuclease III OS=Desulfovibrio vulgaris (strain ATCC 29579 / DSM 644 / NCIMB 8303 / VKM B-1760 / Hildenborough) OX=882 GN=nth PE=3 SV=1	DVU_1815	Cytochrome c oxidase subunit 1 OS=Desulfovibrio vulgaris (strain ATCC 29579 / DSM 644 / NCIMB 8303 / VKM B-1760 / Hildenborough) OX=882 GN=DVU_1815 PE=3 SV=1
50	DVU_2309	Methyl-accepting chemotaxis protein, putative OS=Desulfovibrio vulgaris (strain ATCC 29579 / DSM 644 / NCIMB 8303 / VKM B-1760 / Hildenborough) OX=882 GN=DVU_2309 PE=3 SV=1	DVU_2223	Uncharacterized protein OS=Desulfovibrio vulgaris (strain ATCC 29579 / DSM 644 / NCIMB 8303 / VKM B-1760 / Hildenborough) OX=882 GN=DVU_2223 PE=4 SV=1			DVU_1854	Uncharacterized protein OS=Desulfovibrio vulgaris (strain ATCC 29579 / DSM 644 / NCIMB 8303 / VKM B-1760 / Hildenborough) OX=882 GN=DVU_1854 PE=4 SV=1
51	DVU_1468	Periplasmic serine endoprotease DegP-like OS=Desulfovibrio vulgaris (strain ATCC 29579 / DSM 644 / NCIMB 8303 / VKM B-1760 / Hildenborough) OX=882 GN=DVU_1468 PE=3 SV=1	DVU_1311	50S ribosomal protein L29 OS=Desulfovibrio vulgaris (strain ATCC 29579 / DSM 644 / NCIMB 8303 / VKM B-1760 / Hildenborough) OX=882 GN=rpmC PE=3 SV=1			DVU_0246	Phosphoenolpyruvate synthase OS=Desulfovibrio vulgaris (strain ATCC 29579 / DSM 644 / NCIMB 8303 / VKM B-1760 / Hildenborough) OX=882 GN=DVU_0246 PE=4 SV=1
52	DVU_2077	Uncharacterized protein OS=Desulfovibrio vulgaris (strain ATCC 29579 / DSM 644 / NCIMB 8303 / VKM B-1760 / Hildenborough) OX=882 GN=DVU_2077 PE=4 SV=1	DVU_3100	Biopolymer transport protein, ExbD/TolR family OS=Desulfovibrio vulgaris (strain ATCC 29579 / DSM 644 / NCIMB 8303 / VKM B-1760 / Hildenborough) OX=882 GN=DVU_3100 PE=3 SV=1			DVUA0108	Uncharacterized protein OS=Desulfovibrio vulgaris (strain ATCC 29579 / DSM 644 / NCIMB 8303 / VKM B-1760 / Hildenborough) OX=882 GN=DVUA0108 PE=4 SV=1
53	DVU_3212	Pyridine nucleotide-disulfide oxidoreductase OS=Desulfovibrio vulgaris (strain ATCC 29579 / DSM 644 / NCIMB 8303 / VKM B-1760 / Hildenborough) OX=882 GN=DVU_3212 PE=4 SV=1	DVU_2815	Outer membrane efflux protein OS=Desulfovibrio vulgaris (strain ATCC 29579 / DSM 644 / NCIMB 8303 / VKM B-1760 / Hildenborough) OX=882 GN=DVU_2815 PE=3 SV=1			DVU_1880	Uncharacterized protein OS=Desulfovibrio vulgaris (strain ATCC 29579 / DSM 644 / NCIMB 8303 / VKM B-1760 / Hildenborough) OX=882 GN=DVU_1880 PE=4 SV=1
54	DVU_0671	Glu_synthase domain-containing protein OS=Desulfovibrio vulgaris (strain ATCC 29579 / DSM 644 / NCIMB 8303 / VKM B-1760 / Hildenborough) OX=882 GN=DVU_0671 PE=3 SV=1	DVU_1595	Chemotaxis protein methyltransferase OS=Desulfovibrio vulgaris (strain ATCC 29579 / DSM 644 / NCIMB 8303 / VKM B-1760 / Hildenborough) OX=882 GN=cheR-1 PE=4 SV=1			DVU_3227	Flagellar protein FliL OS=Desulfovibrio vulgaris (strain ATCC 29579 / DSM 644 / NCIMB 8303 / VKM B-1760 / Hildenborough) OX=882 GN=DVU_3227 PE=3 SV=1
55	DVU_0935	Histidine kinase OS=Desulfovibrio vulgaris (strain ATCC 29579 / DSM 644 / NCIMB 8303 / VKM B-1760 / Hildenborough) OX=882 GN=DVU_0935 PE=3 SV=1	DVU_0305	Ferredoxin OS=Desulfovibrio vulgaris (strain ATCC 29579 / DSM 644 / NCIMB 8303 / VKM B-1760 / Hildenborough) OX=882 GN=DVU_0305 PE=4 SV=1			DVU_2374	Lipoprotein-releasing system ATP-binding protein LolD OS=Desulfovibrio vulgaris (strain ATCC 29579 / DSM 644 / NCIMB 8303 / VKM B-1760 / Hildenborough) OX=882 GN=lolD PE=3 SV=1
56	DVU_0941	Peptidase, M16 family OS=Desulfovibrio vulgaris (strain ATCC 29579 / DSM 644 / NCIMB 8303 / VKM B-1760 / Hildenborough) OX=882 GN=DVU_0941 PE=3 SV=1	DVU_2767	Iron-sulfur flavoprotein, putative OS=Desulfovibrio vulgaris (strain ATCC 29579 / DSM 644 / NCIMB 8303 / VKM B-1760 / Hildenborough) OX=882 GN=DVU_2767 PE=4 SV=1			DVU_0784	Uncharacterized protein OS=Desulfovibrio vulgaris (strain ATCC 29579 / DSM 644 / NCIMB 8303 / VKM B-1760 / Hildenborough) OX=882 GN=DVU_0784 PE=4 SV=1
57	DVU_0403	Sulfite reductase, dissimilatory-type subunit beta OS=Desulfovibrio vulgaris (strain ATCC 29579 / DSM 644 / NCIMB 8303 / VKM B-1760 / Hildenborough) OX=882 GN=dsvB PE=1 SV=3	DVU_0657	Heat shock protein, Hsp20 family OS=Desulfovibrio vulgaris (strain ATCC 29579 / DSM 644 / NCIMB 8303 / VKM B-1760 / Hildenborough) OX=882 GN=DVU_0657 PE=3 SV=1			DVU_1454	Bifunctional enzyme IspD/IspF OS=Desulfovibrio vulgaris (strain ATCC 29579 / DSM 644 / NCIMB 8303 / VKM B-1760 / Hildenborough) OX=882 GN=ispDF PE=3 SV=1
58	DVU_3155	Methyl-accepting chemotaxis protein DcrH OS=Desulfovibrio vulgaris (strain ATCC 29579 / DSM 644 / NCIMB 8303 / VKM B-1760 / Hildenborough) OX=882 GN=dcrH PE=1 SV=1	DVU_1875	DafA protein OS=Desulfovibrio vulgaris (strain ATCC 29579 / DSM 644 / NCIMB 8303 / VKM B-1760 / Hildenborough) OX=882 GN=DVU_1875 PE=1 SV=1			DVU_1079	tRNA modification GTPase MnmE OS=Desulfovibrio vulgaris (strain ATCC 29579 / DSM 644 / NCIMB 8303 / VKM B-1760 / Hildenborough) OX=882 GN=mnmE PE=3 SV=1
59	DVU_0322	Enolase OS=Desulfovibrio vulgaris (strain ATCC 29579 / DSM 644 / NCIMB 8303 / VKM B-1760 / Hildenborough) OX=882 GN=eno PE=1 SV=1	DVU_1621	Uncharacterized protein OS=Desulfovibrio vulgaris (strain ATCC 29579 / DSM 644 / NCIMB 8303 / VKM B-1760 / Hildenborough) OX=882 GN=DVU_1621 PE=4 SV=1			DVU_1982	ATP-dependent RNA helicase RhlE OS=Desulfovibrio vulgaris (strain ATCC 29579 / DSM 644 / NCIMB 8303 / VKM B-1760 / Hildenborough) OX=882 GN=rhlE PE=1 SV=1
60	DVU_2201	Alcohol dehydrogenase, iron-containing OS=Desulfovibrio vulgaris (strain ATCC 29579 / DSM 644 / NCIMB 8303 / VKM B-1760 / Hildenborough) OX=882 GN=DVU_2201 PE=3 SV=1	DVU_0001	Chromosomal replication initiator protein DnaA OS=Desulfovibrio vulgaris (strain ATCC 29579 / DSM 644 / NCIMB 8303 / VKM B-1760 / Hildenborough) OX=882 GN=dnaA-1 PE=3 SV=1			DVU_3171	Cytochrome c3 OS=Desulfovibrio vulgaris (strain ATCC 29579 / DSM 644 / NCIMB 8303 / VKM B-1760 / Hildenborough) OX=882 GN=DVU_3171 PE=1 SV=1
61	DVU_1043	GMP synthase [glutamine-hydrolyzing] OS=Desulfovibrio vulgaris (strain ATCC 29579 / DSM 644 / NCIMB 8303 / VKM B-1760 / Hildenborough) OX=882 GN=guaA PE=3 SV=1	DVU_0888	Response regulator OS=Desulfovibrio vulgaris (strain ATCC 29579 / DSM 644 / NCIMB 8303 / VKM B-1760 / Hildenborough) OX=882 GN=DVU_0888 PE=4 SV=1			DVU_1174	Uncharacterized protein OS=Desulfovibrio vulgaris (strain ATCC 29579 / DSM 644 / NCIMB 8303 / VKM B-1760 / Hildenborough) OX=882 GN=DVU_1174 PE=4 SV=1
62	DVU_0608	Methyl-accepting chemotaxis protein OS=Desulfovibrio vulgaris (strain ATCC 29579 / DSM 644 / NCIMB 8303 / VKM B-1760 / Hildenborough) OX=882 GN=DVU_0608 PE=3 SV=1	DVU_0669	Nucleotid_trans domain-containing protein OS=Desulfovibrio vulgaris (strain ATCC 29579 / DSM 644 / NCIMB 8303 / VKM B-1760 / Hildenborough) OX=882 GN=DVU_0669 PE=4 SV=1			DVU_2350	Methylenetetrahydrofolate--tRNA-(uracil-5-)-methyltransferase TrmFO OS=Desulfovibrio vulgaris (strain ATCC 29579 / DSM 644 / NCIMB 8303 / VKM B-1760 / Hildenborough) OX=882 GN=trmFO PE=3 SV=1
63	DVU_1834	Pyruvate carboxylase OS=Desulfovibrio vulgaris (strain ATCC 29579 / DSM 644 / NCIMB 8303 / VKM B-1760 / Hildenborough) OX=882 GN=DVU_1834 PE=4 SV=1	DVU_2287	Hydrogenase, CooK subunit, selenocysteine-containing, putative OS=Desulfovibrio vulgaris (strain ATCC 29579 / DSM 644 / NCIMB 8303 / VKM B-1760 / Hildenborough) OX=882 GN=DVU_2287 PE=4 SV=2			DVU_2615	Bacterial extracellular solute-binding protein, family 3 OS=Desulfovibrio vulgaris (strain ATCC 29579 / DSM 644 / NCIMB 8303 / VKM B-1760 / Hildenborough) OX=882 GN=DVU_2615 PE=4 SV=1
64	DVU_0547	High-affinity branched chain amino acid ABC transporter, periplasmic branched chain amino acid-binding protein OS=Desulfovibrio vulgaris (strain ATCC 29579 / DSM 644 / NCIMB 8303 / VKM B-1760 / Hildenborough) OX=882 GN=DVU_0547 PE=3 SV=1	DVU_2052	Glycosyl transferase, group 2 family protein OS=Desulfovibrio vulgaris (strain ATCC 29579 / DSM 644 / NCIMB 8303 / VKM B-1760 / Hildenborough) OX=882 GN=DVU_2052 PE=4 SV=1			DVU_0466	Anthranilate synthase, glutamine amidotransferase component OS=Desulfovibrio vulgaris (strain ATCC 29579 / DSM 644 / NCIMB 8303 / VKM B-1760 / Hildenborough) OX=882 GN=trpG PE=4 SV=1
65	DVU_2401	Hydrogenase, iron-sulfur cluster-binding subunit, putative OS=Desulfovibrio vulgaris (strain ATCC 29579 / DSM 644 / NCIMB 8303 / VKM B-1760 / Hildenborough) OX=882 GN=DVU_2401 PE=1 SV=1	DVU_1421	Uncharacterized protein OS=Desulfovibrio vulgaris (strain ATCC 29579 / DSM 644 / NCIMB 8303 / VKM B-1760 / Hildenborough) OX=882 GN=DVU_1421 PE=4 SV=1			DVU_1587	Amino-acid acetyltransferase OS=Desulfovibrio vulgaris (strain ATCC 29579 / DSM 644 / NCIMB 8303 / VKM B-1760 / Hildenborough) OX=882 GN=DVU_1587 PE=4 SV=1
66	DVU_1411	Thiamine biosynthesis protein ThiC OS=Desulfovibrio vulgaris (strain ATCC 29579 / DSM 644 / NCIMB 8303 / VKM B-1760 / Hildenborough) OX=882 GN=thiC PE=4 SV=1	DVU_2119	Type II/III secretion system protein OS=Desulfovibrio vulgaris (strain ATCC 29579 / DSM 644 / NCIMB 8303 / VKM B-1760 / Hildenborough) OX=882 GN=DVU_2119 PE=3 SV=1			DVU_1389	Uncharacterized protein OS=Desulfovibrio vulgaris (strain ATCC 29579 / DSM 644 / NCIMB 8303 / VKM B-1760 / Hildenborough) OX=882 GN=DVU_1389 PE=4 SV=1
67	DVU_1334	Trigger factor OS=Desulfovibrio vulgaris (strain ATCC 29579 / DSM 644 / NCIMB 8303 / VKM B-1760 / Hildenborough) OX=882 GN=tig PE=3 SV=1	DVU_0642	Hydrolase, alpha/beta fold family OS=Desulfovibrio vulgaris (strain ATCC 29579 / DSM 644 / NCIMB 8303 / VKM B-1760 / Hildenborough) OX=882 GN=DVU_0642 PE=4 SV=1			DVU_1902	PpiC domain-containing protein OS=Desulfovibrio vulgaris (strain ATCC 29579 / DSM 644 / NCIMB 8303 / VKM B-1760 / Hildenborough) OX=882 GN=DVU_1902 PE=4 SV=1
68	DVU_2538	Threonine--tRNA ligase OS=Desulfovibrio vulgaris (strain ATCC 29579 / DSM 644 / NCIMB 8303 / VKM B-1760 / Hildenborough) OX=882 GN=thrS PE=3 SV=1	DVU_2549	Uncharacterized protein OS=Desulfovibrio vulgaris (strain ATCC 29579 / DSM 644 / NCIMB 8303 / VKM B-1760 / Hildenborough) OX=882 GN=DVU_2549 PE=4 SV=1			DVU_2230	Purine nucleoside phosphorylase OS=Desulfovibrio vulgaris (strain ATCC 29579 / DSM 644 / NCIMB 8303 / VKM B-1760 / Hildenborough) OX=882 GN=deoD PE=3 SV=1
69	DVU_0964	Glutamate dehydrogenase OS=Desulfovibrio vulgaris (strain ATCC 29579 / DSM 644 / NCIMB 8303 / VKM B-1760 / Hildenborough) OX=882 GN=DVU_0964 PE=3 SV=1	DVU_2749	Precorrin-6Y C5,15-methyltransferase (Decarboxylating) OS=Desulfovibrio vulgaris (strain ATCC 29579 / DSM 644 / NCIMB 8303 / VKM B-1760 / Hildenborough) OX=882 GN=cobL PE=4 SV=1			DVU_2090	EF hand domain protein OS=Desulfovibrio vulgaris (strain ATCC 29579 / DSM 644 / NCIMB 8303 / VKM B-1760 / Hildenborough) OX=882 GN=DVU_2090 PE=4 SV=1
70	DVU_1228	Thiol peroxidase OS=Desulfovibrio vulgaris (strain ATCC 29579 / DSM 644 / NCIMB 8303 / VKM B-1760 / Hildenborough) OX=882 GN=tpX PE=3 SV=1	DVU_2795	Ion-translocating oxidoreductase complex subunit E OS=Desulfovibrio vulgaris (strain ATCC 29579 / DSM 644 / NCIMB 8303 / VKM B-1760 / Hildenborough) OX=882 GN=rnfE PE=3 SV=1			DVU_3214	Phosphoenolpyruvate synthase OS=Desulfovibrio vulgaris (strain ATCC 29579 / DSM 644 / NCIMB 8303 / VKM B-1760 / Hildenborough) OX=882 GN=DVU_3214 PE=4 SV=1
71	DVU_1874	Chaperone protein ClpB OS=Desulfovibrio vulgaris (strain ATCC 29579 / DSM 644 / NCIMB 8303 / VKM B-1760 / Hildenborough) OX=882 GN=clpB PE=3 SV=1	DVU_1934	Phosphonate ABC transporter, permease protein OS=Desulfovibrio vulgaris (strain ATCC 29579 / DSM 644 / NCIMB 8303 / VKM B-1760 / Hildenborough) OX=882 GN=DVU_1934 PE=3 SV=1			DVU_1653	PolyA polymerase family protein OS=Desulfovibrio vulgaris (strain ATCC 29579 / DSM 644 / NCIMB 8303 / VKM B-1760 / Hildenborough) OX=882 GN=DVU_1653 PE=3 SV=1
72	DVU_3071	Oxidoreductase, FAD/iron-sulfur cluster-binding domain protein OS=Desulfovibrio vulgaris (strain ATCC 29579 / DSM 644 / NCIMB 8303 / VKM B-1760 / Hildenborough) OX=882 GN=DVU_3071 PE=4 SV=1	DVU_2892	GTP cyclohydrolase FolE2 OS=Desulfovibrio vulgaris (strain ATCC 29579 / DSM 644 / NCIMB 8303 / VKM B-1760 / Hildenborough) OX=882 GN=folE2 PE=3 SV=1			DVU_2921	50S ribosomal protein L33 OS=Desulfovibrio vulgaris (strain ATCC 29579 / DSM 644 / NCIMB 8303 / VKM B-1760 / Hildenborough) OX=882 GN=rpmG PE=3 SV=1
73	DVU_1044	Inosine-5'-monophosphate dehydrogenase OS=Desulfovibrio vulgaris (strain ATCC 29579 / DSM 644 / NCIMB 8303 / VKM B-1760 / Hildenborough) OX=882 GN=guaB PE=1 SV=1	DVU_1606	Potassium uptake protein, TrkA family OS=Desulfovibrio vulgaris (strain ATCC 29579 / DSM 644 / NCIMB 8303 / VKM B-1760 / Hildenborough) OX=882 GN=DVU_1606 PE=4 SV=1			DVU_2922	Protein translocase subunit SecE OS=Desulfovibrio vulgaris (strain ATCC 29579 / DSM 644 / NCIMB 8303 / VKM B-1760 / Hildenborough) OX=882 GN=secE PE=3 SV=1
74	DVU_0873	Elongation factor Ts OS=Desulfovibrio vulgaris (strain ATCC 29579 / DSM 644 / NCIMB 8303 / VKM B-1760 / Hildenborough) OX=882 GN=tsf PE=3 SV=1	DVU_1535	Membrane protein, putative OS=Desulfovibrio vulgaris (strain ATCC 29579 / DSM 644 / NCIMB 8303 / VKM B-1760 / Hildenborough) OX=882 GN=DVU_1535 PE=3 SV=1			DVU_0573	CreA protein OS=Desulfovibrio vulgaris (strain ATCC 29579 / DSM 644 / NCIMB 8303 / VKM B-1760 / Hildenborough) OX=882 GN=creA PE=4 SV=1
75	DVU_0712	Amino acid ABC transporter, periplasmic-binding protein OS=Desulfovibrio vulgaris (strain ATCC 29579 / DSM 644 / NCIMB 8303 / VKM B-1760 / Hildenborough) OX=882 GN=DVU_0712 PE=4 SV=1	DVUA0121	Type III secretion system protein, YopQ family OS=Desulfovibrio vulgaris (strain ATCC 29579 / DSM 644 / NCIMB 8303 / VKM B-1760 / Hildenborough) OX=882 GN=DVUA0121 PE=3 SV=1			DVU_1050	Cytochrome c-type biogenesis protein CcmF OS=Desulfovibrio vulgaris (strain ATCC 29579 / DSM 644 / NCIMB 8303 / VKM B-1760 / Hildenborough) OX=882 GN=ccmF PE=3 SV=1
76	DVU_2738	Histidine kinase OS=Desulfovibrio vulgaris (strain ATCC 29579 / DSM 644 / NCIMB 8303 / VKM B-1760 / Hildenborough) OX=882 GN=DVU_2738 PE=3 SV=1	DVU_0938	Isoamylase N-terminal domain protein OS=Desulfovibrio vulgaris (strain ATCC 29579 / DSM 644 / NCIMB 8303 / VKM B-1760 / Hildenborough) OX=882 GN=DVU_0938 PE=4 SV=1			DVU_1979	ATP-binding protein Uup OS=Desulfovibrio vulgaris (strain ATCC 29579 / DSM 644 / NCIMB 8303 / VKM B-1760 / Hildenborough) OX=882 GN=uup PE=3 SV=1
77	DVU_0565	Glyceraldehyde-3-phosphate dehydrogenase OS=Desulfovibrio vulgaris (strain ATCC 29579 / DSM 644 / NCIMB 8303 / VKM B-1760 / Hildenborough) OX=882 GN=gap-1 PE=3 SV=1	DVU_0581	Response regulator/anti-anti-sigma factor OS=Desulfovibrio vulgaris (strain ATCC 29579 / DSM 644 / NCIMB 8303 / VKM B-1760 / Hildenborough) OX=882 GN=DVU_0581 PE=4 SV=1			DVU_3265	Tartrate dehydratase beta subunit, putative OS=Desulfovibrio vulgaris (strain ATCC 29579 / DSM 644 / NCIMB 8303 / VKM B-1760 / Hildenborough) OX=882 GN=DVU_3265 PE=3 SV=1
78	DVU_0415	Probable cytosol aminopeptidase OS=Desulfovibrio vulgaris (strain ATCC 29579 / DSM 644 / NCIMB 8303 / VKM B-1760 / Hildenborough) OX=882 GN=pepA PE=3 SV=1	DVU_1093	HAD-superfamily hydrolase, subfamily IA, variant 3 OS=Desulfovibrio vulgaris (strain ATCC 29579 / DSM 644 / NCIMB 8303 / VKM B-1760 / Hildenborough) OX=882 GN=DVU_1093 PE=4 SV=1			DVU_2532	Transcriptional regulator, MerR family OS=Desulfovibrio vulgaris (strain ATCC 29579 / DSM 644 / NCIMB 8303 / VKM B-1760 / Hildenborough) OX=882 GN=DVU_2532 PE=4 SV=1
79	DVU_0587	Formate dehydrogenase, alpha subunit, selenocysteine-containing OS=Desulfovibrio vulgaris (strain ATCC 29579 / DSM 644 / NCIMB 8303 / VKM B-1760 / Hildenborough) OX=882 GN=fdnG-1 PE=1 SV=2	DVU_0243	Lipoprotein, putative OS=Desulfovibrio vulgaris (strain ATCC 29579 / DSM 644 / NCIMB 8303 / VKM B-1760 / Hildenborough) OX=882 GN=DVU_0243 PE=4 SV=1			DVUA0113	Type III secretion protein, YscD family OS=Desulfovibrio vulgaris (strain ATCC 29579 / DSM 644 / NCIMB 8303 / VKM B-1760 / Hildenborough) OX=882 GN=DVUA0113 PE=4 SV=1
80	DVU_0979	DAK1 domain protein OS=Desulfovibrio vulgaris (strain ATCC 29579 / DSM 644 / NCIMB 8303 / VKM B-1760 / Hildenborough) OX=882 GN=DVU_0979 PE=4 SV=1	DVU_0115	Shikimate dehydrogenase (NADP(+)) OS=Desulfovibrio vulgaris (strain ATCC 29579 / DSM 644 / NCIMB 8303 / VKM B-1760 / Hildenborough) OX=882 GN=aroE PE=3 SV=1			DVU_1578	TPR domain protein OS=Desulfovibrio vulgaris (strain ATCC 29579 / DSM 644 / NCIMB 8303 / VKM B-1760 / Hildenborough) OX=882 GN=DVU_1578 PE=4 SV=1
81	DVU_1278	ATP-dependent zinc metalloprotease FtsH OS=Desulfovibrio vulgaris (strain ATCC 29579 / DSM 644 / NCIMB 8303 / VKM B-1760 / Hildenborough) OX=882 GN=ftsH PE=3 SV=1	DVU_1316	30S ribosomal protein S14 type Z OS=Desulfovibrio vulgaris (strain ATCC 29579 / DSM 644 / NCIMB 8303 / VKM B-1760 / Hildenborough) OX=882 GN=rpsZ PE=3 SV=1			DVU_1373	Cell division initiation protein DivIVA OS=Desulfovibrio vulgaris (strain ATCC 29579 / DSM 644 / NCIMB 8303 / VKM B-1760 / Hildenborough) OX=882 GN=divIVA PE=4 SV=1
82	DVU_2399	Hydrogenase, putative OS=Desulfovibrio vulgaris (strain ATCC 29579 / DSM 644 / NCIMB 8303 / VKM B-1760 / Hildenborough) OX=882 GN=DVU_2399 PE=1 SV=1	DVU_0431	Ech hydrogenase, subunit EchD, putative OS=Desulfovibrio vulgaris (strain ATCC 29579 / DSM 644 / NCIMB 8303 / VKM B-1760 / Hildenborough) OX=882 GN=DVU_0431 PE=1 SV=1			DVU_0045	Flagellar protein OS=Desulfovibrio vulgaris (strain ATCC 29579 / DSM 644 / NCIMB 8303 / VKM B-1760 / Hildenborough) OX=882 GN=DVU_0045 PE=3 SV=1
83	DVU_1993	Cation-transporting ATPase, E1-E2 family OS=Desulfovibrio vulgaris (strain ATCC 29579 / DSM 644 / NCIMB 8303 / VKM B-1760 / Hildenborough) OX=882 GN=DVU_1993 PE=4 SV=1	DVU_2210	TPR domain protein OS=Desulfovibrio vulgaris (strain ATCC 29579 / DSM 644 / NCIMB 8303 / VKM B-1760 / Hildenborough) OX=882 GN=DVU_2210 PE=4 SV=1			DVUA0129	CRISPR-associated helicase Cas3 domain protein OS=Desulfovibrio vulgaris (strain ATCC 29579 / DSM 644 / NCIMB 8303 / VKM B-1760 / Hildenborough) OX=882 GN=cas3 PE=3 SV=1
84	DVU_0060	Efflux transporter, RND family, MFP subunit OS=Desulfovibrio vulgaris (strain ATCC 29579 / DSM 644 / NCIMB 8303 / VKM B-1760 / Hildenborough) OX=882 GN=DVU_0060 PE=3 SV=1	DVU_2975	Hydrolase, putative OS=Desulfovibrio vulgaris (strain ATCC 29579 / DSM 644 / NCIMB 8303 / VKM B-1760 / Hildenborough) OX=882 GN=DVU_2975 PE=4 SV=1			DVU_0354	Conserved domain protein OS=Desulfovibrio vulgaris (strain ATCC 29579 / DSM 644 / NCIMB 8303 / VKM B-1760 / Hildenborough) OX=882 GN=DVU_0354 PE=4 SV=1
85	DVU_1329	DNA-directed RNA polymerase subunit alpha OS=Desulfovibrio vulgaris (strain ATCC 29579 / DSM 644 / NCIMB 8303 / VKM B-1760 / Hildenborough) OX=882 GN=rpoA PE=1 SV=1	DVU_0506	DHH family protein OS=Desulfovibrio vulgaris (strain ATCC 29579 / DSM 644 / NCIMB 8303 / VKM B-1760 / Hildenborough) OX=882 GN=DVU_0506 PE=1 SV=1			DVU_0505	tRNA pseudouridine synthase B OS=Desulfovibrio vulgaris (strain ATCC 29579 / DSM 644 / NCIMB 8303 / VKM B-1760 / Hildenborough) OX=882 GN=truB PE=3 SV=1
86	DVU_1469	Ribosomal protein S1, putative OS=Desulfovibrio vulgaris (strain ATCC 29579 / DSM 644 / NCIMB 8303 / VKM B-1760 / Hildenborough) OX=882 GN=DVU_1469 PE=4 SV=1					DVU_1630	PTS system, IIA component OS=Desulfovibrio vulgaris (strain ATCC 29579 / DSM 644 / NCIMB 8303 / VKM B-1760 / Hildenborough) OX=882 GN=DVU_1630 PE=4 SV=1
87	DVU_1337	Lon protease OS=Desulfovibrio vulgaris (strain ATCC 29579 / DSM 644 / NCIMB 8303 / VKM B-1760 / Hildenborough) OX=882 GN=lon PE=3 SV=1					DVU_1519	Transcriptional regulator, putative OS=Desulfovibrio vulgaris (strain ATCC 29579 / DSM 644 / NCIMB 8303 / VKM B-1760 / Hildenborough) OX=882 GN=DVU_1519 PE=4 SV=1
88	DVU_0874	30S ribosomal protein S2 OS=Desulfovibrio vulgaris (strain ATCC 29579 / DSM 644 / NCIMB 8303 / VKM B-1760 / Hildenborough) OX=882 GN=rpsB PE=3 SV=1					DVU_2822	TRAP transporter solute receptor DctP OS=Desulfovibrio vulgaris (strain ATCC 29579 / DSM 644 / NCIMB 8303 / VKM B-1760 / Hildenborough) OX=882 GN=DVU_2822 PE=4 SV=1
89	DVU_3104	Peptidoglycan-associated protein OS=Desulfovibrio vulgaris (strain ATCC 29579 / DSM 644 / NCIMB 8303 / VKM B-1760 / Hildenborough) OX=882 GN=pal PE=3 SV=1					DVU_0826	Glycolate oxidase, iron-sulfur subunit, putative OS=Desulfovibrio vulgaris (strain ATCC 29579 / DSM 644 / NCIMB 8303 / VKM B-1760 / Hildenborough) OX=882 GN=DVU_0826 PE=4 SV=1
90	DVU_1655	LL-diaminopimelate aminotransferase OS=Desulfovibrio vulgaris (strain ATCC 29579 / DSM 644 / NCIMB 8303 / VKM B-1760 / Hildenborough) OX=882 GN=dapL PE=3 SV=1					DVU_0059	AcrB/AcrD/AcrF family protein OS=Desulfovibrio vulgaris (strain ATCC 29579 / DSM 644 / NCIMB 8303 / VKM B-1760 / Hildenborough) OX=882 GN=DVU_0059 PE=4 SV=1
91	DVU_0789	Cell shape-determining protein MreB OS=Desulfovibrio vulgaris (strain ATCC 29579 / DSM 644 / NCIMB 8303 / VKM B-1760 / Hildenborough) OX=882 GN=mreB-1 PE=3 SV=1					DVU_3009	Radical SAM domain protein OS=Desulfovibrio vulgaris (strain ATCC 29579 / DSM 644 / NCIMB 8303 / VKM B-1760 / Hildenborough) OX=882 GN=DVU_3009 PE=4 SV=1
92	DVU_1064	Aconitate hydratase A OS=Desulfovibrio vulgaris (strain ATCC 29579 / DSM 644 / NCIMB 8303 / VKM B-1760 / Hildenborough) OX=882 GN=DVU_1064 PE=4 SV=1					DVU_3091	FAD_binding_2 domain-containing protein OS=Desulfovibrio vulgaris (strain ATCC 29579 / DSM 644 / NCIMB 8303 / VKM B-1760 / Hildenborough) OX=882 GN=DVU_3091 PE=4 SV=1
93	DVU_1568	Ferritin OS=Desulfovibrio vulgaris (strain ATCC 29579 / DSM 644 / NCIMB 8303 / VKM B-1760 / Hildenborough) OX=882 GN=DVU_1568 PE=3 SV=1					DVUA0097	Radical SAM domain protein OS=Desulfovibrio vulgaris (strain ATCC 29579 / DSM 644 / NCIMB 8303 / VKM B-1760 / Hildenborough) OX=882 GN=DVUA0097 PE=4 SV=1
94	DVU_0566	GAF domain protein OS=Desulfovibrio vulgaris (strain ATCC 29579 / DSM 644 / NCIMB 8303 / VKM B-1760 / Hildenborough) OX=882 GN=DVU_0566 PE=4 SV=1					DVU_0182	Radical SAM domain protein OS=Desulfovibrio vulgaris (strain ATCC 29579 / DSM 644 / NCIMB 8303 / VKM B-1760 / Hildenborough) OX=882 GN=DVU_0182 PE=4 SV=1
95	DVU_3028	Glycolate oxidase iron-sulfur subunit OS=Desulfovibrio vulgaris (strain ATCC 29579 / DSM 644 / NCIMB 8303 / VKM B-1760 / Hildenborough) OX=882 GN=DVU_3028 PE=4 SV=1					DVU_2512	Ribosomal RNA small subunit methyltransferase H OS=Desulfovibrio vulgaris (strain ATCC 29579 / DSM 644 / NCIMB 8303 / VKM B-1760 / Hildenborough) OX=882 GN=rsmH PE=3 SV=1
96	DVU_0607	Adenosylhomocysteinase OS=Desulfovibrio vulgaris (strain ATCC 29579 / DSM 644 / NCIMB 8303 / VKM B-1760 / Hildenborough) OX=882 GN=ahcY PE=3 SV=1					DVU_1807	Nicotinate-nucleotide diphosphorylase (carboxylating) OS=Desulfovibrio vulgaris (strain ATCC 29579 / DSM 644 / NCIMB 8303 / VKM B-1760 / Hildenborough) OX=882 GN=nadC PE=3 SV=1
97	DVU_0684	Protein HflK OS=Desulfovibrio vulgaris (strain ATCC 29579 / DSM 644 / NCIMB 8303 / VKM B-1760 / Hildenborough) OX=882 GN=DVU_0684 PE=3 SV=1					DVU_2513	Transcriptional regulator MraZ OS=Desulfovibrio vulgaris (strain ATCC 29579 / DSM 644 / NCIMB 8303 / VKM B-1760 / Hildenborough) OX=882 GN=mraZ PE=3 SV=1
98	DVU_2449	S-adenosylmethionine synthase OS=Desulfovibrio vulgaris (strain ATCC 29579 / DSM 644 / NCIMB 8303 / VKM B-1760 / Hildenborough) OX=882 GN=metK PE=1 SV=1					DVU_3007	Uncharacterized protein OS=Desulfovibrio vulgaris (strain ATCC 29579 / DSM 644 / NCIMB 8303 / VKM B-1760 / Hildenborough) OX=882 GN=DVU_3007 PE=4 SV=1
99	DVU_1089	Alanine--tRNA ligase OS=Desulfovibrio vulgaris (strain ATCC 29579 / DSM 644 / NCIMB 8303 / VKM B-1760 / Hildenborough) OX=882 GN=alaS PE=3 SV=1					DVU_1273	Bacterial type II/III secretion system protein OS=Desulfovibrio vulgaris (strain ATCC 29579 / DSM 644 / NCIMB 8303 / VKM B-1760 / Hildenborough) OX=882 GN=DVU_1273 PE=3 SV=1
100	DVU_0857	Radical SAM domain protein OS=Desulfovibrio vulgaris (strain ATCC 29579 / DSM 644 / NCIMB 8303 / VKM B-1760 / Hildenborough) OX=882 GN=DVU_0857 PE=4 SV=1					DVU_3016	B12 binding domain protein/radical SAM domain protein OS=Desulfovibrio vulgaris (strain ATCC 29579 / DSM 644 / NCIMB 8303 / VKM B-1760 / Hildenborough) OX=882 GN=DVU_3016 PE=4 SV=1
101	DVU_2586	Energy-dependent translational throttle protein EttA OS=Desulfovibrio vulgaris (strain ATCC 29579 / DSM 644 / NCIMB 8303 / VKM B-1760 / Hildenborough) OX=882 GN=ettA PE=3 SV=1					DVU_2331	Smr family protein OS=Desulfovibrio vulgaris (strain ATCC 29579 / DSM 644 / NCIMB 8303 / VKM B-1760 / Hildenborough) OX=882 GN=DVU_2331 PE=4 SV=1
102	DVU_1020	HD domain/sensory box protein OS=Desulfovibrio vulgaris (strain ATCC 29579 / DSM 644 / NCIMB 8303 / VKM B-1760 / Hildenborough) OX=882 GN=DVU_1020 PE=4 SV=1					DVU_0168	Oligopeptide/dipeptide ABC transporter, permease protein OS=Desulfovibrio vulgaris (strain ATCC 29579 / DSM 644 / NCIMB 8303 / VKM B-1760 / Hildenborough) OX=882 GN=DVU_0168 PE=3 SV=1
103	DVU_2643	Chaperone protein HtpG OS=Desulfovibrio vulgaris (strain ATCC 29579 / DSM 644 / NCIMB 8303 / VKM B-1760 / Hildenborough) OX=882 GN=htpG PE=1 SV=1					DVU_1332	Selenide, water dikinase OS=Desulfovibrio vulgaris (strain ATCC 29579 / DSM 644 / NCIMB 8303 / VKM B-1760 / Hildenborough) OX=882 GN=selD PE=3 SV=2
104	DVU_0261	Universal stress protein family OS=Desulfovibrio vulgaris (strain ATCC 29579 / DSM 644 / NCIMB 8303 / VKM B-1760 / Hildenborough) OX=882 GN=DVU_0261 PE=3 SV=1					DVU_3366	Peptide deformylase OS=Desulfovibrio vulgaris (strain ATCC 29579 / DSM 644 / NCIMB 8303 / VKM B-1760 / Hildenborough) OX=882 GN=def PE=3 SV=1
105	DVU_0851	Uncharacterized protein OS=Desulfovibrio vulgaris (strain ATCC 29579 / DSM 644 / NCIMB 8303 / VKM B-1760 / Hildenborough) OX=882 GN=DVU_0851 PE=1 SV=1					DVU_1824	Hydrolase_4 domain-containing protein OS=Desulfovibrio vulgaris (strain ATCC 29579 / DSM 644 / NCIMB 8303 / VKM B-1760 / Hildenborough) OX=882 GN=DVU_1824 PE=4 SV=1
106	DVU_0062	RND efflux system, outer membrane protein, NodT family OS=Desulfovibrio vulgaris (strain ATCC 29579 / DSM 644 / NCIMB 8303 / VKM B-1760 / Hildenborough) OX=882 GN=DVU_0062 PE=3 SV=1					DVU_3008	NeuB family protein OS=Desulfovibrio vulgaris (strain ATCC 29579 / DSM 644 / NCIMB 8303 / VKM B-1760 / Hildenborough) OX=882 GN=DVU_3008 PE=4 SV=1
107	DVU_1569	Pyruvate ferredoxin oxidoreductase, alpha subunit OS=Desulfovibrio vulgaris (strain ATCC 29579 / DSM 644 / NCIMB 8303 / VKM B-1760 / Hildenborough) OX=882 GN=porA PE=1 SV=1					DVU_2577	DNA-binding response regulator, LuxR family OS=Desulfovibrio vulgaris (strain ATCC 29579 / DSM 644 / NCIMB 8303 / VKM B-1760 / Hildenborough) OX=882 GN=DVU_2577 PE=4 SV=1
108	DVU_0966	Amino acid ABC transporter, periplasmic amino acid-binding protein OS=Desulfovibrio vulgaris (strain ATCC 29579 / DSM 644 / NCIMB 8303 / VKM B-1760 / Hildenborough) OX=882 GN=DVU_0966 PE=4 SV=1					DVU_1034	Uncharacterized protein OS=Desulfovibrio vulgaris (strain ATCC 29579 / DSM 644 / NCIMB 8303 / VKM B-1760 / Hildenborough) OX=882 GN=DVU_1034 PE=4 SV=1
109	DVU_1922	Periplasmic [NiFe] hydrogenase, large subunit, isozyme 1 OS=Desulfovibrio vulgaris (strain ATCC 29579 / DSM 644 / NCIMB 8303 / VKM B-1760 / Hildenborough) OX=882 GN=hynA-1 PE=3 SV=1					DVU_1662	Lipopolysaccharide export system permease protein LptF OS=Desulfovibrio vulgaris (strain ATCC 29579 / DSM 644 / NCIMB 8303 / VKM B-1760 / Hildenborough) OX=882 GN=DVU_1662 PE=4 SV=1
110	DVU_1592	Arginine N-succinyltransferase, beta subunit, putative OS=Desulfovibrio vulgaris (strain ATCC 29579 / DSM 644 / NCIMB 8303 / VKM B-1760 / Hildenborough) OX=882 GN=DVU_1592 PE=4 SV=1					DVU_2659	7-cyano-7-deazaguanine synthase OS=Desulfovibrio vulgaris (strain ATCC 29579 / DSM 644 / NCIMB 8303 / VKM B-1760 / Hildenborough) OX=882 GN=queC PE=3 SV=1
111	DVU_1472	Endopeptidase La OS=Desulfovibrio vulgaris (strain ATCC 29579 / DSM 644 / NCIMB 8303 / VKM B-1760 / Hildenborough) OX=882 GN=DVU_1472 PE=1 SV=1					DVU_1960	Histidine kinase OS=Desulfovibrio vulgaris (strain ATCC 29579 / DSM 644 / NCIMB 8303 / VKM B-1760 / Hildenborough) OX=882 GN=cheA-2 PE=4 SV=1
112	DVU_1443	Flagellar hook protein FlgE OS=Desulfovibrio vulgaris (strain ATCC 29579 / DSM 644 / NCIMB 8303 / VKM B-1760 / Hildenborough) OX=882 GN=flgE PE=3 SV=1					DVU_2803	Membrane protein, putative OS=Desulfovibrio vulgaris (strain ATCC 29579 / DSM 644 / NCIMB 8303 / VKM B-1760 / Hildenborough) OX=882 GN=DVU_2803 PE=4 SV=1
113	DVU_3162	ABC transporter, periplasmic substrate-binding protein OS=Desulfovibrio vulgaris (strain ATCC 29579 / DSM 644 / NCIMB 8303 / VKM B-1760 / Hildenborough) OX=882 GN=DVU_3162 PE=4 SV=1					DVU_0655	PHP domain protein OS=Desulfovibrio vulgaris (strain ATCC 29579 / DSM 644 / NCIMB 8303 / VKM B-1760 / Hildenborough) OX=882 GN=DVU_0655 PE=4 SV=1
114	DVU_0061	Efflux pump membrane transporter OS=Desulfovibrio vulgaris (strain ATCC 29579 / DSM 644 / NCIMB 8303 / VKM B-1760 / Hildenborough) OX=882 GN=DVU_0061 PE=3 SV=1					DVU_1462	Cytochrome c assembly protein, putative OS=Desulfovibrio vulgaris (strain ATCC 29579 / DSM 644 / NCIMB 8303 / VKM B-1760 / Hildenborough) OX=882 GN=DVU_1462 PE=4 SV=1
115	DVU_1539	Fructose-1,6-bisphosphatase OS=Desulfovibrio vulgaris (strain ATCC 29579 / DSM 644 / NCIMB 8303 / VKM B-1760 / Hildenborough) OX=882 GN=glpX PE=1 SV=1					DVU_0479	Non-specific serine/threonine protein kinase OS=Desulfovibrio vulgaris (strain ATCC 29579 / DSM 644 / NCIMB 8303 / VKM B-1760 / Hildenborough) OX=882 GN=DVU_0479 PE=4 SV=1
116	DVU_0510	Transcription termination/antitermination protein NusA OS=Desulfovibrio vulgaris (strain ATCC 29579 / DSM 644 / NCIMB 8303 / VKM B-1760 / Hildenborough) OX=882 GN=nusA PE=3 SV=1					DVU_0601	Phenylacetic acid degradation protein PaaI OS=Desulfovibrio vulgaris (strain ATCC 29579 / DSM 644 / NCIMB 8303 / VKM B-1760 / Hildenborough) OX=882 GN=DVU_0601 PE=4 SV=1
117	DVU_2533	Phenylalanine--tRNA ligase beta subunit OS=Desulfovibrio vulgaris (strain ATCC 29579 / DSM 644 / NCIMB 8303 / VKM B-1760 / Hildenborough) OX=882 GN=pheT PE=1 SV=1					DVU_1447	CgeB family protein OS=Desulfovibrio vulgaris (strain ATCC 29579 / DSM 644 / NCIMB 8303 / VKM B-1760 / Hildenborough) OX=882 GN=DVU_1447 PE=4 SV=1
118	DVU_2297	Glycine/betaine/L-proline ABC transporter, periplasmic-binding protein OS=Desulfovibrio vulgaris (strain ATCC 29579 / DSM 644 / NCIMB 8303 / VKM B-1760 / Hildenborough) OX=882 GN=DVU_2297 PE=4 SV=1					DVUA0073	Asparagine synthase (Glutamine-hydrolyzing), putative OS=Desulfovibrio vulgaris (strain ATCC 29579 / DSM 644 / NCIMB 8303 / VKM B-1760 / Hildenborough) OX=882 GN=DVUA0073 PE=3 SV=1
119	DVU_0825	Protein translocase subunit SecA OS=Desulfovibrio vulgaris (strain ATCC 29579 / DSM 644 / NCIMB 8303 / VKM B-1760 / Hildenborough) OX=882 GN=secA PE=3 SV=1					DVU_2020	PglZ domain-containing protein OS=Desulfovibrio vulgaris (strain ATCC 29579 / DSM 644 / NCIMB 8303 / VKM B-1760 / Hildenborough) OX=882 GN=DVU_2020 PE=4 SV=1
120	DVU_0961	Uncharacterized protein OS=Desulfovibrio vulgaris (strain ATCC 29579 / DSM 644 / NCIMB 8303 / VKM B-1760 / Hildenborough) OX=882 GN=DVU_0961 PE=4 SV=1					DVU_2206	Uncharacterized protein OS=Desulfovibrio vulgaris (strain ATCC 29579 / DSM 644 / NCIMB 8303 / VKM B-1760 / Hildenborough) OX=882 GN=DVU_2206 PE=4 SV=1
121	DVU_3379	Vitamin B12-dependent ribonucleotide reductase OS=Desulfovibrio vulgaris (strain ATCC 29579 / DSM 644 / NCIMB 8303 / VKM B-1760 / Hildenborough) OX=882 GN=DVU_3379 PE=3 SV=1					DVU_1840	tRNA N6-adenosine threonylcarbamoyltransferase OS=Desulfovibrio vulgaris (strain ATCC 29579 / DSM 644 / NCIMB 8303 / VKM B-1760 / Hildenborough) OX=882 GN=tsaD PE=1 SV=1
122	DVU_3181	Phosphoribosylformylglycinamidine synthase subunit PurL OS=Desulfovibrio vulgaris (strain ATCC 29579 / DSM 644 / NCIMB 8303 / VKM B-1760 / Hildenborough) OX=882 GN=purL PE=3 SV=1					DVU_2994	Glycosyl transferase, group 2 family protein OS=Desulfovibrio vulgaris (strain ATCC 29579 / DSM 644 / NCIMB 8303 / VKM B-1760 / Hildenborough) OX=882 GN=DVU_2994 PE=4 SV=1
123	DVU_2925	50S ribosomal protein L1 OS=Desulfovibrio vulgaris (strain ATCC 29579 / DSM 644 / NCIMB 8303 / VKM B-1760 / Hildenborough) OX=882 GN=rplA PE=3 SV=1					DVU_0923	Endoribonuclease, L-PSP family OS=Desulfovibrio vulgaris (strain ATCC 29579 / DSM 644 / NCIMB 8303 / VKM B-1760 / Hildenborough) OX=882 GN=DVU_0923 PE=4 SV=1
124	DVU_1917	Cytochrome-c3 hydrogenase OS=Desulfovibrio vulgaris (strain ATCC 29579 / DSM 644 / NCIMB 8303 / VKM B-1760 / Hildenborough) OX=882 GN=hysB PE=1 SV=1
125	DVU_1315	50S ribosomal protein L5 OS=Desulfovibrio vulgaris (strain ATCC 29579 / DSM 644 / NCIMB 8303 / VKM B-1760 / Hildenborough) OX=882 GN=rplE PE=3 SV=1
126	DVU_3156	Glutamine--fructose-6-phosphate aminotransferase [isomerizing] OS=Desulfovibrio vulgaris (strain ATCC 29579 / DSM 644 / NCIMB 8303 / VKM B-1760 / Hildenborough) OX=882 GN=glmS PE=3 SV=1
127	DVU_2671	Ribonuclease Y OS=Desulfovibrio vulgaris (strain ATCC 29579 / DSM 644 / NCIMB 8303 / VKM B-1760 / Hildenborough) OX=882 GN=rny PE=3 SV=1
128	DVU_1932	Adenylate kinase OS=Desulfovibrio vulgaris (strain ATCC 29579 / DSM 644 / NCIMB 8303 / VKM B-1760 / Hildenborough) OX=882 GN=adk PE=3 SV=1
129	DVU_1065	Peptidyl-prolyl cis-trans isomerse domain protein OS=Desulfovibrio vulgaris (strain ATCC 29579 / DSM 644 / NCIMB 8303 / VKM B-1760 / Hildenborough) OX=882 GN=DVU_1065 PE=4 SV=1
130	DVU_2072	Histidine kinase OS=Desulfovibrio vulgaris (strain ATCC 29579 / DSM 644 / NCIMB 8303 / VKM B-1760 / Hildenborough) OX=882 GN=cheA-3 PE=4 SV=1
131	DVU_1203	Serine hydroxymethyltransferase OS=Desulfovibrio vulgaris (strain ATCC 29579 / DSM 644 / NCIMB 8303 / VKM B-1760 / Hildenborough) OX=882 GN=glyA PE=1 SV=1
132	DVU_0819	FMN reductase, NADPH-dependent OS=Desulfovibrio vulgaris (strain ATCC 29579 / DSM 644 / NCIMB 8303 / VKM B-1760 / Hildenborough) OX=882 GN=DVU_0819 PE=4 SV=1
133	DVU_1199	Riboflavin biosynthesis protein RibBA OS=Desulfovibrio vulgaris (strain ATCC 29579 / DSM 644 / NCIMB 8303 / VKM B-1760 / Hildenborough) OX=882 GN=ribAB PE=3 SV=1
134	DVU_2231	50S ribosomal subunit assembly factor BipA OS=Desulfovibrio vulgaris (strain ATCC 29579 / DSM 644 / NCIMB 8303 / VKM B-1760 / Hildenborough) OX=882 GN=typA PE=3 SV=1
135	DVU_3048	Aspartate-semialdehyde dehydrogenase OS=Desulfovibrio vulgaris (strain ATCC 29579 / DSM 644 / NCIMB 8303 / VKM B-1760 / Hildenborough) OX=882 GN=asd PE=3 SV=1
136	DVU_0162	Carbamoyl-phosphate synthase large chain OS=Desulfovibrio vulgaris (strain ATCC 29579 / DSM 644 / NCIMB 8303 / VKM B-1760 / Hildenborough) OX=882 GN=carB PE=1 SV=1
137	DVU_1248	Arginine--tRNA ligase OS=Desulfovibrio vulgaris (strain ATCC 29579 / DSM 644 / NCIMB 8303 / VKM B-1760 / Hildenborough) OX=882 GN=argS PE=3 SV=1
138	DVU_0625	Cytochrome c nitrite reductase subunit NrfA OS=Desulfovibrio vulgaris (strain ATCC 29579 / DSM 644 / NCIMB 8303 / VKM B-1760 / Hildenborough) OX=882 GN=nrfA PE=1 SV=1
139	DVU_1570	Pyruvate ferredoxin oxidoreductase, beta subunit OS=Desulfovibrio vulgaris (strain ATCC 29579 / DSM 644 / NCIMB 8303 / VKM B-1760 / Hildenborough) OX=882 GN=porB PE=1 SV=1
140	DVU_1067	Membrane protein, Bmp family OS=Desulfovibrio vulgaris (strain ATCC 29579 / DSM 644 / NCIMB 8303 / VKM B-1760 / Hildenborough) OX=882 GN=DVU_1067 PE=4 SV=1
141	DVU_0701	Malate synthase G OS=Desulfovibrio vulgaris (strain ATCC 29579 / DSM 644 / NCIMB 8303 / VKM B-1760 / Hildenborough) OX=882 GN=glcB PE=3 SV=1
142	DVU_3367	Aspartate--tRNA(Asp/Asn) ligase OS=Desulfovibrio vulgaris (strain ATCC 29579 / DSM 644 / NCIMB 8303 / VKM B-1760 / Hildenborough) OX=882 GN=aspS PE=3 SV=1
143	DVU_2585	Methyl-accepting chemotaxis protein OS=Desulfovibrio vulgaris (strain ATCC 29579 / DSM 644 / NCIMB 8303 / VKM B-1760 / Hildenborough) OX=882 GN=DVU_2585 PE=3 SV=1
144	DVU_2514	Pyruvate kinase OS=Desulfovibrio vulgaris (strain ATCC 29579 / DSM 644 / NCIMB 8303 / VKM B-1760 / Hildenborough) OX=882 GN=pyk PE=3 SV=1
145	DVU_1368	Rhodanese-like domain protein OS=Desulfovibrio vulgaris (strain ATCC 29579 / DSM 644 / NCIMB 8303 / VKM B-1760 / Hildenborough) OX=882 GN=DVU_1368 PE=1 SV=1
146	DVU_1430	Peptidase, M16 family OS=Desulfovibrio vulgaris (strain ATCC 29579 / DSM 644 / NCIMB 8303 / VKM B-1760 / Hildenborough) OX=882 GN=DVU_1430 PE=3 SV=1
147	DVU_1309	30S ribosomal protein S3 OS=Desulfovibrio vulgaris (strain ATCC 29579 / DSM 644 / NCIMB 8303 / VKM B-1760 / Hildenborough) OX=882 GN=rpsC PE=3 SV=1
148	DVU_2104	Iron-sulfur cluster-binding/ATPase domain protein OS=Desulfovibrio vulgaris (strain ATCC 29579 / DSM 644 / NCIMB 8303 / VKM B-1760 / Hildenborough) OX=882 GN=DVU_2104 PE=4 SV=1
149	DVU_1788	RNA polymerase sigma factor RpoD OS=Desulfovibrio vulgaris (strain ATCC 29579 / DSM 644 / NCIMB 8303 / VKM B-1760 / Hildenborough) OX=882 GN=rpoD PE=1 SV=1
150	DVU_0848	Heterodisulfide reductase, putative OS=Desulfovibrio vulgaris (strain ATCC 29579 / DSM 644 / NCIMB 8303 / VKM B-1760 / Hildenborough) OX=882 GN=DVU_0848 PE=1 SV=1
151	DVU_2144	Glyceraldehyde-3-phosphate dehydrogenase OS=Desulfovibrio vulgaris (strain ATCC 29579 / DSM 644 / NCIMB 8303 / VKM B-1760 / Hildenborough) OX=882 GN=gap-2 PE=1 SV=1
152	DVU_1574	50S ribosomal protein L25 OS=Desulfovibrio vulgaris (strain ATCC 29579 / DSM 644 / NCIMB 8303 / VKM B-1760 / Hildenborough) OX=882 GN=rplY PE=3 SV=1
153	DVU_1328	30S ribosomal protein S4 OS=Desulfovibrio vulgaris (strain ATCC 29579 / DSM 644 / NCIMB 8303 / VKM B-1760 / Hildenborough) OX=882 GN=rpsD PE=3 SV=1
154	DVU_3204	Adenylosuccinate synthetase OS=Desulfovibrio vulgaris (strain ATCC 29579 / DSM 644 / NCIMB 8303 / VKM B-1760 / Hildenborough) OX=882 GN=purA PE=3 SV=1
155	DVU_2530	Transketolase OS=Desulfovibrio vulgaris (strain ATCC 29579 / DSM 644 / NCIMB 8303 / VKM B-1760 / Hildenborough) OX=882 GN=tkt PE=3 SV=1
156	DVU_1623	CTP synthase OS=Desulfovibrio vulgaris (strain ATCC 29579 / DSM 644 / NCIMB 8303 / VKM B-1760 / Hildenborough) OX=882 GN=pyrG PE=3 SV=1
157	DVU_0002	Beta sliding clamp OS=Desulfovibrio vulgaris (strain ATCC 29579 / DSM 644 / NCIMB 8303 / VKM B-1760 / Hildenborough) OX=882 GN=dnaN PE=3 SV=1
158	DVU_1927	Isoleucine--tRNA ligase OS=Desulfovibrio vulgaris (strain ATCC 29579 / DSM 644 / NCIMB 8303 / VKM B-1760 / Hildenborough) OX=882 GN=ileS PE=1 SV=1
159	DVU_2103	Iron-sulfur cluster-binding/ATPase domain protein OS=Desulfovibrio vulgaris (strain ATCC 29579 / DSM 644 / NCIMB 8303 / VKM B-1760 / Hildenborough) OX=882 GN=DVU_2103 PE=4 SV=1
160	DVU_1869	Methyl-accepting chemotaxis protein OS=Desulfovibrio vulgaris (strain ATCC 29579 / DSM 644 / NCIMB 8303 / VKM B-1760 / Hildenborough) OX=882 GN=DVU_1869 PE=1 SV=1
161	DVU_1579	Cysteine--tRNA ligase OS=Desulfovibrio vulgaris (strain ATCC 29579 / DSM 644 / NCIMB 8303 / VKM B-1760 / Hildenborough) OX=882 GN=cysS PE=3 SV=1
162	DVU_2467	Ribonuclease R OS=Desulfovibrio vulgaris (strain ATCC 29579 / DSM 644 / NCIMB 8303 / VKM B-1760 / Hildenborough) OX=882 GN=rnr PE=3 SV=1
163	DVU_3168	Glutamate-1-semialdehyde 2,1-aminomutase OS=Desulfovibrio vulgaris (strain ATCC 29579 / DSM 644 / NCIMB 8303 / VKM B-1760 / Hildenborough) OX=882 GN=hemL PE=1 SV=1
164	DVU_1078	R3H domain protein OS=Desulfovibrio vulgaris (strain ATCC 29579 / DSM 644 / NCIMB 8303 / VKM B-1760 / Hildenborough) OX=882 GN=DVU_1078 PE=4 SV=1
165	DVU_0064	Uncharacterized protein OS=Desulfovibrio vulgaris (strain ATCC 29579 / DSM 644 / NCIMB 8303 / VKM B-1760 / Hildenborough) OX=882 GN=DVU_0064 PE=4 SV=1
166	DVU_0664	Cysteine desulfurase OS=Desulfovibrio vulgaris (strain ATCC 29579 / DSM 644 / NCIMB 8303 / VKM B-1760 / Hildenborough) OX=882 GN=DVU_0664 PE=1 SV=1
167	DVU_0004	DNA gyrase subunit A OS=Desulfovibrio vulgaris (strain ATCC 29579 / DSM 644 / NCIMB 8303 / VKM B-1760 / Hildenborough) OX=882 GN=gyrA PE=3 SV=1
168	DVU_3355	SPFH domain/Band 7 family protein OS=Desulfovibrio vulgaris (strain ATCC 29579 / DSM 644 / NCIMB 8303 / VKM B-1760 / Hildenborough) OX=882 GN=DVU_3355 PE=3 SV=1
169	DVU_1819	Protein translocase subunit SecD OS=Desulfovibrio vulgaris (strain ATCC 29579 / DSM 644 / NCIMB 8303 / VKM B-1760 / Hildenborough) OX=882 GN=secD PE=3 SV=1
170	DVU_2481	Formate dehydrogenase, beta subunit, putative OS=Desulfovibrio vulgaris (strain ATCC 29579 / DSM 644 / NCIMB 8303 / VKM B-1760 / Hildenborough) OX=882 GN=DVU_2481 PE=1 SV=1
171	DVU_1951	Indolepyruvate oxidoreductase subunit IorA OS=Desulfovibrio vulgaris (strain ATCC 29579 / DSM 644 / NCIMB 8303 / VKM B-1760 / Hildenborough) OX=882 GN=DVU_1951 PE=1 SV=1
172	DVU_1318	50S ribosomal protein L6 OS=Desulfovibrio vulgaris (strain ATCC 29579 / DSM 644 / NCIMB 8303 / VKM B-1760 / Hildenborough) OX=882 GN=rplF PE=3 SV=1
173	DVU_2014	Metallo-beta-lactamase family protein OS=Desulfovibrio vulgaris (strain ATCC 29579 / DSM 644 / NCIMB 8303 / VKM B-1760 / Hildenborough) OX=882 GN=DVU_2014 PE=1 SV=1
174	DVU_2226	Acetyl-CoA carboxylase, biotin carboxylase, putative OS=Desulfovibrio vulgaris (strain ATCC 29579 / DSM 644 / NCIMB 8303 / VKM B-1760 / Hildenborough) OX=882 GN=DVU_2226 PE=1 SV=1
175	DVU_1090	Protein RecA OS=Desulfovibrio vulgaris (strain ATCC 29579 / DSM 644 / NCIMB 8303 / VKM B-1760 / Hildenborough) OX=882 GN=recA PE=3 SV=1
176	DVU_1897	Glycine--tRNA ligase beta subunit OS=Desulfovibrio vulgaris (strain ATCC 29579 / DSM 644 / NCIMB 8303 / VKM B-1760 / Hildenborough) OX=882 GN=glyS PE=3 SV=1
177	DVU_3253	Phenylacetate-coenzyme A ligase, putative OS=Desulfovibrio vulgaris (strain ATCC 29579 / DSM 644 / NCIMB 8303 / VKM B-1760 / Hildenborough) OX=882 GN=DVU_3253 PE=4 SV=1
178	DVU_3222	Glucose-6-phosphate isomerase OS=Desulfovibrio vulgaris (strain ATCC 29579 / DSM 644 / NCIMB 8303 / VKM B-1760 / Hildenborough) OX=882 GN=pgi PE=3 SV=1
179	DVU_0795	Phosphoribosylaminoimidazole-succinocarboxamide synthase OS=Desulfovibrio vulgaris (strain ATCC 29579 / DSM 644 / NCIMB 8303 / VKM B-1760 / Hildenborough) OX=882 GN=purC PE=3 SV=1
180	DVU_2400	Hydrogenase, putative OS=Desulfovibrio vulgaris (strain ATCC 29579 / DSM 644 / NCIMB 8303 / VKM B-1760 / Hildenborough) OX=882 GN=DVU_2400 PE=1 SV=1
181	DVU_1095	Argininosuccinate synthase OS=Desulfovibrio vulgaris (strain ATCC 29579 / DSM 644 / NCIMB 8303 / VKM B-1760 / Hildenborough) OX=882 GN=argG PE=3 SV=1
182	DVU_1306	50S ribosomal protein L2 OS=Desulfovibrio vulgaris (strain ATCC 29579 / DSM 644 / NCIMB 8303 / VKM B-1760 / Hildenborough) OX=882 GN=rplB PE=3 SV=1
183	DVU_0007	Asparagine--tRNA ligase OS=Desulfovibrio vulgaris (strain ATCC 29579 / DSM 644 / NCIMB 8303 / VKM B-1760 / Hildenborough) OX=882 GN=asnS PE=3 SV=1
184	DVU_3282	ADP-ribosylglycohydrolase family protein OS=Desulfovibrio vulgaris (strain ATCC 29579 / DSM 644 / NCIMB 8303 / VKM B-1760 / Hildenborough) OX=882 GN=DVU_3282 PE=4 SV=1
185	DVU_2926	50S ribosomal protein L10 OS=Desulfovibrio vulgaris (strain ATCC 29579 / DSM 644 / NCIMB 8303 / VKM B-1760 / Hildenborough) OX=882 GN=rplJ PE=3 SV=1
186	DVU_2938	HcyBio domain-containing protein OS=Desulfovibrio vulgaris (strain ATCC 29579 / DSM 644 / NCIMB 8303 / VKM B-1760 / Hildenborough) OX=882 GN=DVU_2938 PE=1 SV=1
187	DVU_0107	Glutamine ABC transporter, periplasmic glutamine-binding protein OS=Desulfovibrio vulgaris (strain ATCC 29579 / DSM 644 / NCIMB 8303 / VKM B-1760 / Hildenborough) OX=882 GN=glnH PE=3 SV=1
188	DVU_0418	Saccharopine dehydrogenase OS=Desulfovibrio vulgaris (strain ATCC 29579 / DSM 644 / NCIMB 8303 / VKM B-1760 / Hildenborough) OX=882 GN=lys1 PE=4 SV=1
189	DVU_2590	Sensory box protein OS=Desulfovibrio vulgaris (strain ATCC 29579 / DSM 644 / NCIMB 8303 / VKM B-1760 / Hildenborough) OX=882 GN=DVU_2590 PE=4 SV=1
190	DVU_3035	Methyl-accepting chemotaxis protein, putative OS=Desulfovibrio vulgaris (strain ATCC 29579 / DSM 644 / NCIMB 8303 / VKM B-1760 / Hildenborough) OX=882 GN=DVU_3035 PE=3 SV=1
191	DVU_1987	Excinuclease ABC, A subunit OS=Desulfovibrio vulgaris (strain ATCC 29579 / DSM 644 / NCIMB 8303 / VKM B-1760 / Hildenborough) OX=882 GN=uvrA PE=4 SV=1
192	DVU_3134	Glycerol kinase OS=Desulfovibrio vulgaris (strain ATCC 29579 / DSM 644 / NCIMB 8303 / VKM B-1760 / Hildenborough) OX=882 GN=glpK PE=3 SV=1
193	DVU_0003	DNA gyrase subunit B OS=Desulfovibrio vulgaris (strain ATCC 29579 / DSM 644 / NCIMB 8303 / VKM B-1760 / Hildenborough) OX=882 GN=gyrB PE=3 SV=1
194	DVU_1320	30S ribosomal protein S5 OS=Desulfovibrio vulgaris (strain ATCC 29579 / DSM 644 / NCIMB 8303 / VKM B-1760 / Hildenborough) OX=882 GN=rpsE PE=3 SV=1
195	DVU_1873	Peptidyl-prolyl cis-trans isomerase OS=Desulfovibrio vulgaris (strain ATCC 29579 / DSM 644 / NCIMB 8303 / VKM B-1760 / Hildenborough) OX=882 GN=ppiB-2 PE=3 SV=1
196	DVU_3392	Glutamine synthetase, type I OS=Desulfovibrio vulgaris (strain ATCC 29579 / DSM 644 / NCIMB 8303 / VKM B-1760 / Hildenborough) OX=882 GN=glnA PE=1 SV=1
197	DVU_3088	ATP-dependent RNA helicase, DEAD/DEAH box family OS=Desulfovibrio vulgaris (strain ATCC 29579 / DSM 644 / NCIMB 8303 / VKM B-1760 / Hildenborough) OX=882 GN=DVU_3088 PE=4 SV=1
198	DVU_2370	Outer membrane protein OmpH, putative OS=Desulfovibrio vulgaris (strain ATCC 29579 / DSM 644 / NCIMB 8303 / VKM B-1760 / Hildenborough) OX=882 GN=DVU_2370 PE=3 SV=1
199	DVU_2055	Methionine--tRNA ligase OS=Desulfovibrio vulgaris (strain ATCC 29579 / DSM 644 / NCIMB 8303 / VKM B-1760 / Hildenborough) OX=882 GN=metG PE=3 SV=1
200	DVU_2094	Thiazole synthase OS=Desulfovibrio vulgaris (strain ATCC 29579 / DSM 644 / NCIMB 8303 / VKM B-1760 / Hildenborough) OX=882 GN=thiG PE=1 SV=1
201	DVU_0761	Lipoprotein, putative OS=Desulfovibrio vulgaris (strain ATCC 29579 / DSM 644 / NCIMB 8303 / VKM B-1760 / Hildenborough) OX=882 GN=DVU_0761 PE=4 SV=1
202	DVU_0494	Aminotransferase, class V OS=Desulfovibrio vulgaris (strain ATCC 29579 / DSM 644 / NCIMB 8303 / VKM B-1760 / Hildenborough) OX=882 GN=DVU_0494 PE=3 SV=1
203	DVU_1937	Phosphonate ABC transporter, periplasmic phosphonate-binding protein, putative OS=Desulfovibrio vulgaris (strain ATCC 29579 / DSM 644 / NCIMB 8303 / VKM B-1760 / Hildenborough) OX=882 GN=DVU_1937 PE=3 SV=1
204	DVU_2792	Electron transport complex protein RnfC, putative OS=Desulfovibrio vulgaris (strain ATCC 29579 / DSM 644 / NCIMB 8303 / VKM B-1760 / Hildenborough) OX=882 GN=DVU_2792 PE=4 SV=1
205	DVU_0794	Enoyl-[acyl-carrier-protein] reductase [NADH] OS=Desulfovibrio vulgaris (strain ATCC 29579 / DSM 644 / NCIMB 8303 / VKM B-1760 / Hildenborough) OX=882 GN=fabI PE=3 SV=1
206	DVU_0465	Anthranilate synthase, component I OS=Desulfovibrio vulgaris (strain ATCC 29579 / DSM 644 / NCIMB 8303 / VKM B-1760 / Hildenborough) OX=882 GN=DVU_0465 PE=4 SV=1
207	DVU_2336	Carboxyl-terminal protease OS=Desulfovibrio vulgaris (strain ATCC 29579 / DSM 644 / NCIMB 8303 / VKM B-1760 / Hildenborough) OX=882 GN=DVU_2336 PE=1 SV=1
208	DVU_0461	Predicted 3-dehydroquinate synthase OS=Desulfovibrio vulgaris (strain ATCC 29579 / DSM 644 / NCIMB 8303 / VKM B-1760 / Hildenborough) OX=882 GN=DVU_0461 PE=4 SV=1
209	DVU_0441	Adenine deaminase OS=Desulfovibrio vulgaris (strain ATCC 29579 / DSM 644 / NCIMB 8303 / VKM B-1760 / Hildenborough) OX=882 GN=ade PE=1 SV=1
210	DVU_0398	HMGL-like domain protein OS=Desulfovibrio vulgaris (strain ATCC 29579 / DSM 644 / NCIMB 8303 / VKM B-1760 / Hildenborough) OX=882 GN=DVU_0398 PE=4 SV=1
211	DVU_2299	Glycine/betaine/L-proline ABC transporter, ATP binding protein OS=Desulfovibrio vulgaris (strain ATCC 29579 / DSM 644 / NCIMB 8303 / VKM B-1760 / Hildenborough) OX=882 GN=DVU_2299 PE=3 SV=1
212	DVU_2529	Phosphoglycerate kinase OS=Desulfovibrio vulgaris (strain ATCC 29579 / DSM 644 / NCIMB 8303 / VKM B-1760 / Hildenborough) OX=882 GN=pgk PE=3 SV=1
213	DVU_1537	Lipoprotein, putative OS=Desulfovibrio vulgaris (strain ATCC 29579 / DSM 644 / NCIMB 8303 / VKM B-1760 / Hildenborough) OX=882 GN=DVU_1537 PE=3 SV=1
214	DVU_0133	Uncharacterized protein OS=Desulfovibrio vulgaris (strain ATCC 29579 / DSM 644 / NCIMB 8303 / VKM B-1760 / Hildenborough) OX=882 GN=DVU_0133 PE=4 SV=1
215	DVU_1907	UDP-glucose 6-dehydrogenase OS=Desulfovibrio vulgaris (strain ATCC 29579 / DSM 644 / NCIMB 8303 / VKM B-1760 / Hildenborough) OX=882 GN=ugd PE=1 SV=1
216	DVU_0980	DAK2 domain protein OS=Desulfovibrio vulgaris (strain ATCC 29579 / DSM 644 / NCIMB 8303 / VKM B-1760 / Hildenborough) OX=882 GN=DVU_0980 PE=4 SV=1
217	DVU_0776	ATP synthase gamma chain OS=Desulfovibrio vulgaris (strain ATCC 29579 / DSM 644 / NCIMB 8303 / VKM B-1760 / Hildenborough) OX=882 GN=atpG PE=1 SV=1
218	DVU_3176	UDP-glucose/GDP-mannose dehydrogenase family protein OS=Desulfovibrio vulgaris (strain ATCC 29579 / DSM 644 / NCIMB 8303 / VKM B-1760 / Hildenborough) OX=882 GN=DVU_3176 PE=1 SV=1
219	DVU_2903	HD domain protein OS=Desulfovibrio vulgaris (strain ATCC 29579 / DSM 644 / NCIMB 8303 / VKM B-1760 / Hildenborough) OX=882 GN=DVU_2903 PE=1 SV=1
220	DVU_0488	Phosphoribosylamine--glycine ligase OS=Desulfovibrio vulgaris (strain ATCC 29579 / DSM 644 / NCIMB 8303 / VKM B-1760 / Hildenborough) OX=882 GN=purD PE=3 SV=1
221	DVU_1975	Methyl-accepting chemotaxis protein OS=Desulfovibrio vulgaris (strain ATCC 29579 / DSM 644 / NCIMB 8303 / VKM B-1760 / Hildenborough) OX=882 GN=DVU_1975 PE=4 SV=1
222	DVU_2544	Iron-sulfur cluster-binding protein OS=Desulfovibrio vulgaris (strain ATCC 29579 / DSM 644 / NCIMB 8303 / VKM B-1760 / Hildenborough) OX=882 GN=DVU_2544 PE=4 SV=1
223	DVU_0927	50S ribosomal protein L21 OS=Desulfovibrio vulgaris (strain ATCC 29579 / DSM 644 / NCIMB 8303 / VKM B-1760 / Hildenborough) OX=882 GN=rplU PE=3 SV=1
224	DVU_2824	Isethionate sulfite-lyase OS=Desulfovibrio vulgaris (strain ATCC 29579 / DSM 644 / NCIMB 8303 / VKM B-1760 / Hildenborough) OX=882 GN=iseG PE=1 SV=1
225	DVU_0319	NAD-dependent epimerase/dehydratase family protein OS=Desulfovibrio vulgaris (strain ATCC 29579 / DSM 644 / NCIMB 8303 / VKM B-1760 / Hildenborough) OX=882 GN=DVU_0319 PE=4 SV=1
226	DVU_3347	Pyruvate ferredoxin/flavodoxin oxidoreductase family protein OS=Desulfovibrio vulgaris (strain ATCC 29579 / DSM 644 / NCIMB 8303 / VKM B-1760 / Hildenborough) OX=882 GN=DVU_3347 PE=1 SV=1
227	DVU_2500	Cell division protein FtsA OS=Desulfovibrio vulgaris (strain ATCC 29579 / DSM 644 / NCIMB 8303 / VKM B-1760 / Hildenborough) OX=882 GN=ftsA PE=3 SV=1
228	DVU_0665	Nitrogen fixation protein NifU OS=Desulfovibrio vulgaris (strain ATCC 29579 / DSM 644 / NCIMB 8303 / VKM B-1760 / Hildenborough) OX=882 GN=DVU_0665 PE=1 SV=1
229	DVU_2225	Acetyl-coenzyme A carboxylase carboxyl transferase subunits beta/alpha OS=Desulfovibrio vulgaris (strain ATCC 29579 / DSM 644 / NCIMB 8303 / VKM B-1760 / Hildenborough) OX=882 GN=DVU_2225 PE=3 SV=1
230	DVU_1857	Methyl-accepting chemotaxis protein OS=Desulfovibrio vulgaris (strain ATCC 29579 / DSM 644 / NCIMB 8303 / VKM B-1760 / Hildenborough) OX=882 GN=DVU_1857 PE=3 SV=1
231	DVU_2966	Response regulator OS=Desulfovibrio vulgaris (strain ATCC 29579 / DSM 644 / NCIMB 8303 / VKM B-1760 / Hildenborough) OX=882 GN=DVU_2966 PE=4 SV=1
232	DVU_1530	Metallo-beta-lactamase family protein OS=Desulfovibrio vulgaris (strain ATCC 29579 / DSM 644 / NCIMB 8303 / VKM B-1760 / Hildenborough) OX=882 GN=DVU_1530 PE=4 SV=1
233	DVU_0056	Chemotaxis protein CheV OS=Desulfovibrio vulgaris (strain ATCC 29579 / DSM 644 / NCIMB 8303 / VKM B-1760 / Hildenborough) OX=882 GN=cheV-1 PE=1 SV=1
234	DVU_0891	Aminotransferase OS=Desulfovibrio vulgaris (strain ATCC 29579 / DSM 644 / NCIMB 8303 / VKM B-1760 / Hildenborough) OX=882 GN=DVU_0891 PE=3 SV=1
235	DVU_1466	Acetylglutamate kinase OS=Desulfovibrio vulgaris (strain ATCC 29579 / DSM 644 / NCIMB 8303 / VKM B-1760 / Hildenborough) OX=882 GN=argB PE=1 SV=1
236	DVU_2342	Amino acid ABC transporter, periplasmic amino acid-binding protein OS=Desulfovibrio vulgaris (strain ATCC 29579 / DSM 644 / NCIMB 8303 / VKM B-1760 / Hildenborough) OX=882 GN=DVU_2342 PE=3 SV=1
237	DVU_2990	Molybdopterin molybdenumtransferase OS=Desulfovibrio vulgaris (strain ATCC 29579 / DSM 644 / NCIMB 8303 / VKM B-1760 / Hildenborough) OX=882 GN=moeA PE=3 SV=1
238	DVU_2774	CBS domain protein/ACT domain protein OS=Desulfovibrio vulgaris (strain ATCC 29579 / DSM 644 / NCIMB 8303 / VKM B-1760 / Hildenborough) OX=882 GN=DVU_2774 PE=4 SV=1
239	DVU_1258	Glutamine synthetase, type III OS=Desulfovibrio vulgaris (strain ATCC 29579 / DSM 644 / NCIMB 8303 / VKM B-1760 / Hildenborough) OX=882 GN=glnN PE=3 SV=1
240	DVU_3349	Pyruvate flavodoxin/ferredoxin oxidoreductase, thiamine diP-binding domain protein OS=Desulfovibrio vulgaris (strain ATCC 29579 / DSM 644 / NCIMB 8303 / VKM B-1760 / Hildenborough) OX=882 GN=DVU_3349 PE=1 SV=1
241	DVU_1021	Uncharacterized protein OS=Desulfovibrio vulgaris (strain ATCC 29579 / DSM 644 / NCIMB 8303 / VKM B-1760 / Hildenborough) OX=882 GN=DVU_1021 PE=1 SV=1
242	DVU_0501	Uncharacterized protein OS=Desulfovibrio vulgaris (strain ATCC 29579 / DSM 644 / NCIMB 8303 / VKM B-1760 / Hildenborough) OX=882 GN=DVU_0501 PE=1 SV=1
243	DVU_1304	50S ribosomal protein L4 OS=Desulfovibrio vulgaris (strain ATCC 29579 / DSM 644 / NCIMB 8303 / VKM B-1760 / Hildenborough) OX=882 GN=rplD PE=3 SV=1
244	DVU_0353	Alcohol dehydrogenase, iron-containing OS=Desulfovibrio vulgaris (strain ATCC 29579 / DSM 644 / NCIMB 8303 / VKM B-1760 / Hildenborough) OX=882 GN=DVU_0353 PE=4 SV=1
245	DVU_2422	Nitroreductase family protein OS=Desulfovibrio vulgaris (strain ATCC 29579 / DSM 644 / NCIMB 8303 / VKM B-1760 / Hildenborough) OX=882 GN=DVU_2422 PE=4 SV=1
246	DVU_3082	Methyl-accepting chemotaxis protein OS=Desulfovibrio vulgaris (strain ATCC 29579 / DSM 644 / NCIMB 8303 / VKM B-1760 / Hildenborough) OX=882 GN=DVU_3082 PE=3 SV=1
247	DVU_2526	Periplasmic [NiFe] hydrogenase, large subunit, isozyme 2 OS=Desulfovibrio vulgaris (strain ATCC 29579 / DSM 644 / NCIMB 8303 / VKM B-1760 / Hildenborough) OX=882 GN=hynA-2 PE=3 SV=1
248	DVU_2076	Chemotaxis protein methyltransferase OS=Desulfovibrio vulgaris (strain ATCC 29579 / DSM 644 / NCIMB 8303 / VKM B-1760 / Hildenborough) OX=882 GN=cheR-2 PE=4 SV=1
249	DVU_1455	zf-RING_7 domain-containing protein OS=Desulfovibrio vulgaris (strain ATCC 29579 / DSM 644 / NCIMB 8303 / VKM B-1760 / Hildenborough) OX=882 GN=DVU_1455 PE=4 SV=1
250	DVU_2376	Lysine--tRNA ligase OS=Desulfovibrio vulgaris (strain ATCC 29579 / DSM 644 / NCIMB 8303 / VKM B-1760 / Hildenborough) OX=882 GN=lysS PE=3 SV=1
251	DVU_2061	ATP-dependent 6-phosphofructokinase OS=Desulfovibrio vulgaris (strain ATCC 29579 / DSM 644 / NCIMB 8303 / VKM B-1760 / Hildenborough) OX=882 GN=pfkA PE=3 SV=1
252	DVU_0414	NADP-dependent malic enzyme-related protein OS=Desulfovibrio vulgaris (strain ATCC 29579 / DSM 644 / NCIMB 8303 / VKM B-1760 / Hildenborough) OX=882 GN=DVU_0414 PE=3 SV=1
253	DVU_0675	Amino acid ABC transporter, periplasmic amino acid-binding protein OS=Desulfovibrio vulgaris (strain ATCC 29579 / DSM 644 / NCIMB 8303 / VKM B-1760 / Hildenborough) OX=882 GN=DVU_0675 PE=3 SV=1
254	DVU_0732	Valine--tRNA ligase OS=Desulfovibrio vulgaris (strain ATCC 29579 / DSM 644 / NCIMB 8303 / VKM B-1760 / Hildenborough) OX=882 GN=valS PE=1 SV=1
255	DVU_0668	Methyl-accepting chemotaxis protein OS=Desulfovibrio vulgaris (strain ATCC 29579 / DSM 644 / NCIMB 8303 / VKM B-1760 / Hildenborough) OX=882 GN=DVU_0668 PE=4 SV=1
256	DVU_1303	50S ribosomal protein L3 OS=Desulfovibrio vulgaris (strain ATCC 29579 / DSM 644 / NCIMB 8303 / VKM B-1760 / Hildenborough) OX=882 GN=rplC PE=3 SV=1
257	DVU_3113	Carbamoyl-phosphate synthase small chain OS=Desulfovibrio vulgaris (strain ATCC 29579 / DSM 644 / NCIMB 8303 / VKM B-1760 / Hildenborough) OX=882 GN=carA PE=1 SV=1
258	DVU_2499	Cell division protein FtsZ OS=Desulfovibrio vulgaris (strain ATCC 29579 / DSM 644 / NCIMB 8303 / VKM B-1760 / Hildenborough) OX=882 GN=ftsZ PE=3 SV=1
259	DVU_0846	Adenylylsulphate reductase, beta subunit OS=Desulfovibrio vulgaris (strain ATCC 29579 / DSM 644 / NCIMB 8303 / VKM B-1760 / Hildenborough) OX=882 GN=aprB PE=4 SV=1
260	DVU_0114	ATP phosphoribosyltransferase OS=Desulfovibrio vulgaris (strain ATCC 29579 / DSM 644 / NCIMB 8303 / VKM B-1760 / Hildenborough) OX=882 GN=hisG PE=3 SV=1
261	DVU_3294	Aldehyde dehydrogenase (NADP) family protein OS=Desulfovibrio vulgaris (strain ATCC 29579 / DSM 644 / NCIMB 8303 / VKM B-1760 / Hildenborough) OX=882 GN=DVU_3294 PE=4 SV=1
262	DVU_2347	Acetylornithine aminotransferase OS=Desulfovibrio vulgaris (strain ATCC 29579 / DSM 644 / NCIMB 8303 / VKM B-1760 / Hildenborough) OX=882 GN=argD PE=3 SV=1
263	DVU_2403	Heterodisulfide reductase, B subunit OS=Desulfovibrio vulgaris (strain ATCC 29579 / DSM 644 / NCIMB 8303 / VKM B-1760 / Hildenborough) OX=882 GN=hdrB PE=4 SV=1
264	DVU_1885	Aspartyl/glutamyl-tRNA(Asn/Gln) amidotransferase subunit B OS=Desulfovibrio vulgaris (strain ATCC 29579 / DSM 644 / NCIMB 8303 / VKM B-1760 / Hildenborough) OX=882 GN=gatB PE=1 SV=1
265	DVU_0266	Uncharacterized protein OS=Desulfovibrio vulgaris (strain ATCC 29579 / DSM 644 / NCIMB 8303 / VKM B-1760 / Hildenborough) OX=882 GN=DVU_0266 PE=1 SV=1
266	DVU_1094	Argininosuccinate lyase OS=Desulfovibrio vulgaris (strain ATCC 29579 / DSM 644 / NCIMB 8303 / VKM B-1760 / Hildenborough) OX=882 GN=argH PE=1 SV=1
267	DVU_1322	50S ribosomal protein L15 OS=Desulfovibrio vulgaris (strain ATCC 29579 / DSM 644 / NCIMB 8303 / VKM B-1760 / Hildenborough) OX=882 GN=rplO PE=3 SV=1
268	DVU_1196	Leucine--tRNA ligase OS=Desulfovibrio vulgaris (strain ATCC 29579 / DSM 644 / NCIMB 8303 / VKM B-1760 / Hildenborough) OX=882 GN=leuS PE=3 SV=1
269	DVU_1238	Amino acid ABC transporter, periplasmic amino acid-binding protein OS=Desulfovibrio vulgaris (strain ATCC 29579 / DSM 644 / NCIMB 8303 / VKM B-1760 / Hildenborough) OX=882 GN=DVU_1238 PE=4 SV=1
270	DVU_3384	Zinc resistance-associated protein homolog OS=Desulfovibrio vulgaris (strain ATCC 29579 / DSM 644 / NCIMB 8303 / VKM B-1760 / Hildenborough) OX=882 GN=DVU_3384 PE=3 SV=1
271	DVU_2059	Glycosyl transferase, group 2 family protein OS=Desulfovibrio vulgaris (strain ATCC 29579 / DSM 644 / NCIMB 8303 / VKM B-1760 / Hildenborough) OX=882 GN=DVU_2059 PE=4 SV=1
272	DVU_2982	3-isopropylmalate dehydratase large subunit OS=Desulfovibrio vulgaris (strain ATCC 29579 / DSM 644 / NCIMB 8303 / VKM B-1760 / Hildenborough) OX=882 GN=leuC PE=1 SV=1
273	DVU_2937	TPR domain protein/response regulator receiver domain protein OS=Desulfovibrio vulgaris (strain ATCC 29579 / DSM 644 / NCIMB 8303 / VKM B-1760 / Hildenborough) OX=882 GN=DVU_2937 PE=4 SV=1
274	DVU_2250	AMP-binding protein OS=Desulfovibrio vulgaris (strain ATCC 29579 / DSM 644 / NCIMB 8303 / VKM B-1760 / Hildenborough) OX=882 GN=DVU_2250 PE=1 SV=1
275	DVU_0313	Flagellar M-ring protein OS=Desulfovibrio vulgaris (strain ATCC 29579 / DSM 644 / NCIMB 8303 / VKM B-1760 / Hildenborough) OX=882 GN=fliF PE=3 SV=1
276	DVU_1782	Iron-sulfur cluster-binding protein OS=Desulfovibrio vulgaris (strain ATCC 29579 / DSM 644 / NCIMB 8303 / VKM B-1760 / Hildenborough) OX=882 GN=DVU_1782 PE=4 SV=1
277	DVU_1376	Acetolactate synthase OS=Desulfovibrio vulgaris (strain ATCC 29579 / DSM 644 / NCIMB 8303 / VKM B-1760 / Hildenborough) OX=882 GN=ilvB-2 PE=3 SV=1
278	DVU_0161	Amidophosphoribosyltransferase OS=Desulfovibrio vulgaris (strain ATCC 29579 / DSM 644 / NCIMB 8303 / VKM B-1760 / Hildenborough) OX=882 GN=purF PE=3 SV=1
279	DVU_1327	30S ribosomal protein S11 OS=Desulfovibrio vulgaris (strain ATCC 29579 / DSM 644 / NCIMB 8303 / VKM B-1760 / Hildenborough) OX=882 GN=rpsK PE=3 SV=1
280	DVU_2085	Snf2 family protein OS=Desulfovibrio vulgaris (strain ATCC 29579 / DSM 644 / NCIMB 8303 / VKM B-1760 / Hildenborough) OX=882 GN=DVU_2085 PE=4 SV=1
281	DVU_2105	Uncharacterized protein OS=Desulfovibrio vulgaris (strain ATCC 29579 / DSM 644 / NCIMB 8303 / VKM B-1760 / Hildenborough) OX=882 GN=DVU_2105 PE=4 SV=1
282	DVU_3373	Dihydroxy-acid dehydratase OS=Desulfovibrio vulgaris (strain ATCC 29579 / DSM 644 / NCIMB 8303 / VKM B-1760 / Hildenborough) OX=882 GN=ilvD PE=3 SV=1
283	DVU_1204	3-oxoacyl-[acyl-carrier-protein] synthase 2 OS=Desulfovibrio vulgaris (strain ATCC 29579 / DSM 644 / NCIMB 8303 / VKM B-1760 / Hildenborough) OX=882 GN=fabF PE=1 SV=1
284	DVU_0241	MTH1175-like domain family protein OS=Desulfovibrio vulgaris (strain ATCC 29579 / DSM 644 / NCIMB 8303 / VKM B-1760 / Hildenborough) OX=882 GN=DVU_0241 PE=4 SV=1
285	DVU_0810	Peripla_BP_6 domain-containing protein OS=Desulfovibrio vulgaris (strain ATCC 29579 / DSM 644 / NCIMB 8303 / VKM B-1760 / Hildenborough) OX=882 GN=DVU_0810 PE=4 SV=1
286	DVU_1299	30S ribosomal protein S7 OS=Desulfovibrio vulgaris (strain ATCC 29579 / DSM 644 / NCIMB 8303 / VKM B-1760 / Hildenborough) OX=882 GN=rpsG PE=3 SV=1
287	DVU_2947	Anaerobic ribonucleoside-triphosphate reductase, putative OS=Desulfovibrio vulgaris (strain ATCC 29579 / DSM 644 / NCIMB 8303 / VKM B-1760 / Hildenborough) OX=882 GN=DVU_2947 PE=1 SV=1
288	DVU_0175	Molybdopterin molybdenumtransferase OS=Desulfovibrio vulgaris (strain ATCC 29579 / DSM 644 / NCIMB 8303 / VKM B-1760 / Hildenborough) OX=882 GN=DVU_0175 PE=3 SV=1
289	DVU_1330	50S ribosomal protein L17 OS=Desulfovibrio vulgaris (strain ATCC 29579 / DSM 644 / NCIMB 8303 / VKM B-1760 / Hildenborough) OX=882 GN=rplQ PE=3 SV=1
290	DVU_0343	HPCH/HPAI aldolase family protein OS=Desulfovibrio vulgaris (strain ATCC 29579 / DSM 644 / NCIMB 8303 / VKM B-1760 / Hildenborough) OX=882 GN=DVU_0343 PE=4 SV=1
291	DVU_0386	Amino acid ABC transporter, periplasmic amino acid-binding protein OS=Desulfovibrio vulgaris (strain ATCC 29579 / DSM 644 / NCIMB 8303 / VKM B-1760 / Hildenborough) OX=882 GN=DVU_0386 PE=4 SV=1
292	DVU_0448	GDP-mannose 4,6-dehydratase OS=Desulfovibrio vulgaris (strain ATCC 29579 / DSM 644 / NCIMB 8303 / VKM B-1760 / Hildenborough) OX=882 GN=gmd PE=1 SV=1
293	DVU_1457	Thioredoxin reductase, putative OS=Desulfovibrio vulgaris (strain ATCC 29579 / DSM 644 / NCIMB 8303 / VKM B-1760 / Hildenborough) OX=882 GN=DVU_1457 PE=1 SV=1
294	DVU_0958	50S ribosomal protein L9 OS=Desulfovibrio vulgaris (strain ATCC 29579 / DSM 644 / NCIMB 8303 / VKM B-1760 / Hildenborough) OX=882 GN=rplI PE=3 SV=1
295	DVU_0349	NeuB family protein OS=Desulfovibrio vulgaris (strain ATCC 29579 / DSM 644 / NCIMB 8303 / VKM B-1760 / Hildenborough) OX=882 GN=DVU_0349 PE=4 SV=1
296	DVU_2138	LUD_dom domain-containing protein OS=Desulfovibrio vulgaris (strain ATCC 29579 / DSM 644 / NCIMB 8303 / VKM B-1760 / Hildenborough) OX=882 GN=DVU_2138 PE=4 SV=1
297	DVU_2100	Universal stress protein family OS=Desulfovibrio vulgaris (strain ATCC 29579 / DSM 644 / NCIMB 8303 / VKM B-1760 / Hildenborough) OX=882 GN=DVU_2100 PE=3 SV=1
298	DVU_1206	3-oxoacyl-[acyl-carrier-protein] reductase OS=Desulfovibrio vulgaris (strain ATCC 29579 / DSM 644 / NCIMB 8303 / VKM B-1760 / Hildenborough) OX=882 GN=fabG PE=3 SV=1
299	DVU_0752	Amino acid ABC transporter, amino acid-binding protein OS=Desulfovibrio vulgaris (strain ATCC 29579 / DSM 644 / NCIMB 8303 / VKM B-1760 / Hildenborough) OX=882 GN=DVU_0752 PE=4 SV=1
300	DVU_2272	Formate acetyltransferase, putative OS=Desulfovibrio vulgaris (strain ATCC 29579 / DSM 644 / NCIMB 8303 / VKM B-1760 / Hildenborough) OX=882 GN=DVU_2272 PE=4 SV=1
301	DVU_0956	30S ribosomal protein S6 OS=Desulfovibrio vulgaris (strain ATCC 29579 / DSM 644 / NCIMB 8303 / VKM B-1760 / Hildenborough) OX=882 GN=rpsF PE=3 SV=1
302	DVU_0734	Uroporphyrinogen-III C-methyltransferase OS=Desulfovibrio vulgaris (strain ATCC 29579 / DSM 644 / NCIMB 8303 / VKM B-1760 / Hildenborough) OX=882 GN=DVU_0734 PE=3 SV=1
303	DVU_3206	Phosphoribosylaminoimidazolecarboxamide formyltransferase, putative OS=Desulfovibrio vulgaris (strain ATCC 29579 / DSM 644 / NCIMB 8303 / VKM B-1760 / Hildenborough) OX=882 GN=DVU_3206 PE=1 SV=1
304	DVU_0700	Methyl-accepting chemotaxis protein OS=Desulfovibrio vulgaris (strain ATCC 29579 / DSM 644 / NCIMB 8303 / VKM B-1760 / Hildenborough) OX=882 GN=DVU_0700 PE=3 SV=1
305	DVU_2364	Aminotransferase, classes I and II OS=Desulfovibrio vulgaris (strain ATCC 29579 / DSM 644 / NCIMB 8303 / VKM B-1760 / Hildenborough) OX=882 GN=DVU_2364 PE=4 SV=1
306	DVU_1198	6,7-dimethyl-8-ribityllumazine synthase OS=Desulfovibrio vulgaris (strain ATCC 29579 / DSM 644 / NCIMB 8303 / VKM B-1760 / Hildenborough) OX=882 GN=ribH PE=1 SV=1
307	DVU_2064	Oxidoreductase, 2-nitropropane dioxygenase family OS=Desulfovibrio vulgaris (strain ATCC 29579 / DSM 644 / NCIMB 8303 / VKM B-1760 / Hildenborough) OX=882 GN=DVU_2064 PE=4 SV=1
308	DVU_3356	NAD-dependent epimerase/dehydratase family protein OS=Desulfovibrio vulgaris (strain ATCC 29579 / DSM 644 / NCIMB 8303 / VKM B-1760 / Hildenborough) OX=882 GN=DVU_3356 PE=4 SV=1
309	DVU_2942	Adenylosuccinate lyase OS=Desulfovibrio vulgaris (strain ATCC 29579 / DSM 644 / NCIMB 8303 / VKM B-1760 / Hildenborough) OX=882 GN=purB PE=3 SV=1
310	DVU_1690	Transcriptional regulator, TetR family OS=Desulfovibrio vulgaris (strain ATCC 29579 / DSM 644 / NCIMB 8303 / VKM B-1760 / Hildenborough) OX=882 GN=DVU_1690 PE=4 SV=1
311	DVU_2552	Glutamate--tRNA ligase OS=Desulfovibrio vulgaris (strain ATCC 29579 / DSM 644 / NCIMB 8303 / VKM B-1760 / Hildenborough) OX=882 GN=gltX PE=3 SV=1
312	DVU_1936	Phosphonates import ATP-binding protein PhnC OS=Desulfovibrio vulgaris (strain ATCC 29579 / DSM 644 / NCIMB 8303 / VKM B-1760 / Hildenborough) OX=882 GN=phnC PE=3 SV=1
313	DVU_0953	Tyrosine--tRNA ligase OS=Desulfovibrio vulgaris (strain ATCC 29579 / DSM 644 / NCIMB 8303 / VKM B-1760 / Hildenborough) OX=882 GN=tyrS PE=3 SV=1
314	DVU_1868	4-hydroxy-tetrahydrodipicolinate synthase OS=Desulfovibrio vulgaris (strain ATCC 29579 / DSM 644 / NCIMB 8303 / VKM B-1760 / Hildenborough) OX=882 GN=dapA PE=3 SV=1
315	DVU_1317	30S ribosomal protein S8 OS=Desulfovibrio vulgaris (strain ATCC 29579 / DSM 644 / NCIMB 8303 / VKM B-1760 / Hildenborough) OX=882 GN=rpsH PE=3 SV=1
316	DVU_1839	Thioredoxin OS=Desulfovibrio vulgaris (strain ATCC 29579 / DSM 644 / NCIMB 8303 / VKM B-1760 / Hildenborough) OX=882 GN=trx PE=1 SV=1
317	DVU_0173	Thiosulfate reductase, putative OS=Desulfovibrio vulgaris (strain ATCC 29579 / DSM 644 / NCIMB 8303 / VKM B-1760 / Hildenborough) OX=882 GN=DVU_0173 PE=1 SV=1
318	DVU_2837	HSDR_N_2 domain-containing protein OS=Desulfovibrio vulgaris (strain ATCC 29579 / DSM 644 / NCIMB 8303 / VKM B-1760 / Hildenborough) OX=882 GN=DVU_2837 PE=4 SV=1
319	DVU_3187	DNA-binding protein HU OS=Desulfovibrio vulgaris (strain ATCC 29579 / DSM 644 / NCIMB 8303 / VKM B-1760 / Hildenborough) OX=882 GN=hup-4 PE=3 SV=1
320	DVU_0850	Heterodisulfide reductase, transmembrane subunit, putative OS=Desulfovibrio vulgaris (strain ATCC 29579 / DSM 644 / NCIMB 8303 / VKM B-1760 / Hildenborough) OX=882 GN=DVU_0850 PE=4 SV=1
321	DVU_0779	ATP synthase subunit b OS=Desulfovibrio vulgaris (strain ATCC 29579 / DSM 644 / NCIMB 8303 / VKM B-1760 / Hildenborough) OX=882 GN=atpF PE=3 SV=1
322	DVU_0815	AsmA family protein OS=Desulfovibrio vulgaris (strain ATCC 29579 / DSM 644 / NCIMB 8303 / VKM B-1760 / Hildenborough) OX=882 GN=DVU_0815 PE=4 SV=1
323	DVU_2410	Superoxide dismutase OS=Desulfovibrio vulgaris (strain ATCC 29579 / DSM 644 / NCIMB 8303 / VKM B-1760 / Hildenborough) OX=882 GN=sodB PE=3 SV=1
324	DVU_0841	Aminotransferase OS=Desulfovibrio vulgaris (strain ATCC 29579 / DSM 644 / NCIMB 8303 / VKM B-1760 / Hildenborough) OX=882 GN=DVU_0841 PE=3 SV=1
325	DVU_1302	30S ribosomal protein S10 OS=Desulfovibrio vulgaris (strain ATCC 29579 / DSM 644 / NCIMB 8303 / VKM B-1760 / Hildenborough) OX=882 GN=rpsJ PE=3 SV=1
326	DVU_0034	DSBA-like thioredoxin domain protein OS=Desulfovibrio vulgaris (strain ATCC 29579 / DSM 644 / NCIMB 8303 / VKM B-1760 / Hildenborough) OX=882 GN=DVU_0034 PE=4 SV=1
327	DVUA0132	CRISPR-associated protein, TM1801 family OS=Desulfovibrio vulgaris (strain ATCC 29579 / DSM 644 / NCIMB 8303 / VKM B-1760 / Hildenborough) OX=882 GN=DVUA0132 PE=1 SV=1
328	DVU_3272	TPR domain protein OS=Desulfovibrio vulgaris (strain ATCC 29579 / DSM 644 / NCIMB 8303 / VKM B-1760 / Hildenborough) OX=882 GN=DVU_3272 PE=1 SV=1
329	DVU_2073	Chemotaxis protein CheY OS=Desulfovibrio vulgaris (strain ATCC 29579 / DSM 644 / NCIMB 8303 / VKM B-1760 / Hildenborough) OX=882 GN=cheY-2 PE=4 SV=1
330	DVU_0410	Uncharacterized protein OS=Desulfovibrio vulgaris (strain ATCC 29579 / DSM 644 / NCIMB 8303 / VKM B-1760 / Hildenborough) OX=882 GN=DVU_0410 PE=1 SV=1
331	DVU_1594	Histidine kinase OS=Desulfovibrio vulgaris (strain ATCC 29579 / DSM 644 / NCIMB 8303 / VKM B-1760 / Hildenborough) OX=882 GN=cheA-1 PE=4 SV=1
332	DVU_1109	ATPase domain protein OS=Desulfovibrio vulgaris (strain ATCC 29579 / DSM 644 / NCIMB 8303 / VKM B-1760 / Hildenborough) OX=882 GN=DVU_1109 PE=4 SV=1
333	DVU_0683	Protein HflC OS=Desulfovibrio vulgaris (strain ATCC 29579 / DSM 644 / NCIMB 8303 / VKM B-1760 / Hildenborough) OX=882 GN=DVU_0683 PE=3 SV=1
334	DVU_1345	Proline--tRNA ligase OS=Desulfovibrio vulgaris (strain ATCC 29579 / DSM 644 / NCIMB 8303 / VKM B-1760 / Hildenborough) OX=882 GN=proS PE=3 SV=1
335	DVU_0237	Serine--tRNA ligase OS=Desulfovibrio vulgaris (strain ATCC 29579 / DSM 644 / NCIMB 8303 / VKM B-1760 / Hildenborough) OX=882 GN=serS PE=3 SV=1
336	DVU_1434	Uncharacterized protein OS=Desulfovibrio vulgaris (strain ATCC 29579 / DSM 644 / NCIMB 8303 / VKM B-1760 / Hildenborough) OX=882 GN=DVU_1434 PE=4 SV=1
337	DVU_0460	2-amino-3,7-dideoxy-D-threo-hept-6-ulosonate synthase OS=Desulfovibrio vulgaris (strain ATCC 29579 / DSM 644 / NCIMB 8303 / VKM B-1760 / Hildenborough) OX=882 GN=aroA' PE=1 SV=1
338	DVU_1282	Phosphoglucosamine mutase OS=Desulfovibrio vulgaris (strain ATCC 29579 / DSM 644 / NCIMB 8303 / VKM B-1760 / Hildenborough) OX=882 GN=glmM PE=3 SV=1
339	DVU_1077	Membrane protein insertase YidC OS=Desulfovibrio vulgaris (strain ATCC 29579 / DSM 644 / NCIMB 8303 / VKM B-1760 / Hildenborough) OX=882 GN=yidC PE=3 SV=1
340	DVU_3314	Peptidase, U32 family OS=Desulfovibrio vulgaris (strain ATCC 29579 / DSM 644 / NCIMB 8303 / VKM B-1760 / Hildenborough) OX=882 GN=DVU_3314 PE=4 SV=1
341	DVU_1851	Peptidase, M23/M37 family OS=Desulfovibrio vulgaris (strain ATCC 29579 / DSM 644 / NCIMB 8303 / VKM B-1760 / Hildenborough) OX=882 GN=DVU_1851 PE=4 SV=1
342	DVU_1313	50S ribosomal protein L14 OS=Desulfovibrio vulgaris (strain ATCC 29579 / DSM 644 / NCIMB 8303 / VKM B-1760 / Hildenborough) OX=882 GN=rplN PE=3 SV=1
343	DVU_3194	GTPase Der OS=Desulfovibrio vulgaris (strain ATCC 29579 / DSM 644 / NCIMB 8303 / VKM B-1760 / Hildenborough) OX=882 GN=der PE=3 SV=1
344	DVU_1424	Glycine dehydrogenase (aminomethyl-transferring) OS=Desulfovibrio vulgaris (strain ATCC 29579 / DSM 644 / NCIMB 8303 / VKM B-1760 / Hildenborough) OX=882 GN=gcvPB PE=1 SV=1
345	DVU_1985	Conserved domain protein OS=Desulfovibrio vulgaris (strain ATCC 29579 / DSM 644 / NCIMB 8303 / VKM B-1760 / Hildenborough) OX=882 GN=DVU_1985 PE=4 SV=1
346	DVU_1096	Ornithine carbamoyltransferase OS=Desulfovibrio vulgaris (strain ATCC 29579 / DSM 644 / NCIMB 8303 / VKM B-1760 / Hildenborough) OX=882 GN=argF PE=3 SV=1
347	DVU_1030	Universal stress protein OS=Desulfovibrio vulgaris (strain ATCC 29579 / DSM 644 / NCIMB 8303 / VKM B-1760 / Hildenborough) OX=882 GN=DVU_1030 PE=3 SV=1
348	DVU_1548	Outer membrane transport protein, OmpP1/FadL/TodX family OS=Desulfovibrio vulgaris (strain ATCC 29579 / DSM 644 / NCIMB 8303 / VKM B-1760 / Hildenborough) OX=882 GN=DVU_1548 PE=3 SV=1
349	DVU_1191	Lon protease OS=Desulfovibrio vulgaris (strain ATCC 29579 / DSM 644 / NCIMB 8303 / VKM B-1760 / Hildenborough) OX=882 GN=lon PE=2 SV=1
350	DVU_1949	Nif-specific regulatory protein OS=Desulfovibrio vulgaris (strain ATCC 29579 / DSM 644 / NCIMB 8303 / VKM B-1760 / Hildenborough) OX=882 GN=nifA-1 PE=4 SV=1
351	DVU_1842	Lipoprotein, putative OS=Desulfovibrio vulgaris (strain ATCC 29579 / DSM 644 / NCIMB 8303 / VKM B-1760 / Hildenborough) OX=882 GN=DVU_1842 PE=4 SV=1
352	DVU_1887	Uncharacterized protein OS=Desulfovibrio vulgaris (strain ATCC 29579 / DSM 644 / NCIMB 8303 / VKM B-1760 / Hildenborough) OX=882 GN=DVU_1887 PE=4 SV=1
353	DVU_2444	Flagellin OS=Desulfovibrio vulgaris (strain ATCC 29579 / DSM 644 / NCIMB 8303 / VKM B-1760 / Hildenborough) OX=882 GN=DVU_2444 PE=1 SV=1
354	DVU_2981	2-isopropylmalate synthase OS=Desulfovibrio vulgaris (strain ATCC 29579 / DSM 644 / NCIMB 8303 / VKM B-1760 / Hildenborough) OX=882 GN=leuA PE=3 SV=1
355	DVU_2247	Alkyl hydroperoxide reductase C OS=Desulfovibrio vulgaris (strain ATCC 29579 / DSM 644 / NCIMB 8303 / VKM B-1760 / Hildenborough) OX=882 GN=DVU_2247 PE=3 SV=1
356	DVU_1597	Sulfite reductase, assimilatory-type OS=Desulfovibrio vulgaris (strain ATCC 29579 / DSM 644 / NCIMB 8303 / VKM B-1760 / Hildenborough) OX=882 GN=DVU_1597 PE=4 SV=2
357	DVU_0808	Glutamyl-tRNA(Gln) amidotransferase subunit A OS=Desulfovibrio vulgaris (strain ATCC 29579 / DSM 644 / NCIMB 8303 / VKM B-1760 / Hildenborough) OX=882 GN=gatA PE=1 SV=1
358	DVU_2291	Carbon monoxide-induced hydrogenase CooH, putative OS=Desulfovibrio vulgaris (strain ATCC 29579 / DSM 644 / NCIMB 8303 / VKM B-1760 / Hildenborough) OX=882 GN=DVU_2291 PE=1 SV=1
359	DVU_3094	Rubrerythrin OS=Desulfovibrio vulgaris (strain ATCC 29579 / DSM 644 / NCIMB 8303 / VKM B-1760 / Hildenborough) OX=882 GN=rbr PE=1 SV=1
360	DVU_2143	Fructose-1,6-bisphosphate aldolase, class II OS=Desulfovibrio vulgaris (strain ATCC 29579 / DSM 644 / NCIMB 8303 / VKM B-1760 / Hildenborough) OX=882 GN=fba PE=4 SV=1
361	DVU_3348	Pyruvate ferredoxin/flavodoxin oxidoreductase, beta subunit, putative OS=Desulfovibrio vulgaris (strain ATCC 29579 / DSM 644 / NCIMB 8303 / VKM B-1760 / Hildenborough) OX=882 GN=DVU_3348 PE=1 SV=1
362	DVU_1243	Uncharacterized protein OS=Desulfovibrio vulgaris (strain ATCC 29579 / DSM 644 / NCIMB 8303 / VKM B-1760 / Hildenborough) OX=882 GN=DVU_1243 PE=4 SV=1
363	DVU_1748	Response_reg_2 domain-containing protein OS=Desulfovibrio vulgaris (strain ATCC 29579 / DSM 644 / NCIMB 8303 / VKM B-1760 / Hildenborough) OX=882 GN=DVU_1748 PE=4 SV=1
364	DVU_1425	Probable glycine dehydrogenase (decarboxylating) subunit 1 OS=Desulfovibrio vulgaris (strain ATCC 29579 / DSM 644 / NCIMB 8303 / VKM B-1760 / Hildenborough) OX=882 GN=gcvPA PE=1 SV=1
365	DVU_2668	Bifunctional protein GlmU OS=Desulfovibrio vulgaris (strain ATCC 29579 / DSM 644 / NCIMB 8303 / VKM B-1760 / Hildenborough) OX=882 GN=glmU PE=3 SV=1
366	DVU_0863	Flagellar hook-associated protein 2 OS=Desulfovibrio vulgaris (strain ATCC 29579 / DSM 644 / NCIMB 8303 / VKM B-1760 / Hildenborough) OX=882 GN=DVU_0863 PE=3 SV=1
367	DVU_1005	Uncharacterized protein OS=Desulfovibrio vulgaris (strain ATCC 29579 / DSM 644 / NCIMB 8303 / VKM B-1760 / Hildenborough) OX=882 GN=DVU_1005 PE=4 SV=1
368	DVU_2924	50S ribosomal protein L11 OS=Desulfovibrio vulgaris (strain ATCC 29579 / DSM 644 / NCIMB 8303 / VKM B-1760 / Hildenborough) OX=882 GN=rplK PE=3 SV=1
369	DVU_0264	Ferredoxin, 4Fe-4S, putative OS=Desulfovibrio vulgaris (strain ATCC 29579 / DSM 644 / NCIMB 8303 / VKM B-1760 / Hildenborough) OX=882 GN=DVU_0264 PE=1 SV=1
370	DVU_0052	GTPase Era OS=Desulfovibrio vulgaris (strain ATCC 29579 / DSM 644 / NCIMB 8303 / VKM B-1760 / Hildenborough) OX=882 GN=era PE=3 SV=1
371	DVU_1575	Ribose-phosphate pyrophosphokinase OS=Desulfovibrio vulgaris (strain ATCC 29579 / DSM 644 / NCIMB 8303 / VKM B-1760 / Hildenborough) OX=882 GN=prsA PE=3 SV=1
372	DVU_3080	Transcriptional regulator, putative OS=Desulfovibrio vulgaris (strain ATCC 29579 / DSM 644 / NCIMB 8303 / VKM B-1760 / Hildenborough) OX=882 GN=DVU_3080 PE=3 SV=1
373	DVUA0145	Conserved domain protein OS=Desulfovibrio vulgaris (strain ATCC 29579 / DSM 644 / NCIMB 8303 / VKM B-1760 / Hildenborough) OX=882 GN=DVUA0145 PE=4 SV=1
374	DVU_0019	Nigerythrin OS=Desulfovibrio vulgaris (strain ATCC 29579 / DSM 644 / NCIMB 8303 / VKM B-1760 / Hildenborough) OX=882 GN=ngr PE=1 SV=3
375	DVU_0339	D-isomer specific 2-hydroxyacid dehydrogenase family protein OS=Desulfovibrio vulgaris (strain ATCC 29579 / DSM 644 / NCIMB 8303 / VKM B-1760 / Hildenborough) OX=882 GN=DVU_0339 PE=3 SV=1
376	DVU_3032	LUD_dom domain-containing protein OS=Desulfovibrio vulgaris (strain ATCC 29579 / DSM 644 / NCIMB 8303 / VKM B-1760 / Hildenborough) OX=882 GN=DVU_3032 PE=1 SV=1
377	DVU_1571	Transcription termination factor Rho OS=Desulfovibrio vulgaris (strain ATCC 29579 / DSM 644 / NCIMB 8303 / VKM B-1760 / Hildenborough) OX=882 GN=rho PE=1 SV=1
378	DVU_2914	Peptide chain release factor 1 OS=Desulfovibrio vulgaris (strain ATCC 29579 / DSM 644 / NCIMB 8303 / VKM B-1760 / Hildenborough) OX=882 GN=prfA PE=3 SV=1
379	DVU_2398	Rubrerythrin domain-containing protein OS=Desulfovibrio vulgaris (strain ATCC 29579 / DSM 644 / NCIMB 8303 / VKM B-1760 / Hildenborough) OX=882 GN=DVU_2398 PE=1 SV=1
380	DVU_2985	3-isopropylmalate dehydrogenase OS=Desulfovibrio vulgaris (strain ATCC 29579 / DSM 644 / NCIMB 8303 / VKM B-1760 / Hildenborough) OX=882 GN=leuB PE=3 SV=1
381	DVU_3103	Tol-Pal system protein TolB OS=Desulfovibrio vulgaris (strain ATCC 29579 / DSM 644 / NCIMB 8303 / VKM B-1760 / Hildenborough) OX=882 GN=tolB PE=3 SV=2
382	DVU_2776	Sulfite reductase, dissimilatory-type subunit gamma OS=Desulfovibrio vulgaris (strain ATCC 29579 / DSM 644 / NCIMB 8303 / VKM B-1760 / Hildenborough) OX=882 GN=dsvC PE=1 SV=2
383	DVU_2519	30S ribosomal protein S9 OS=Desulfovibrio vulgaris (strain ATCC 29579 / DSM 644 / NCIMB 8303 / VKM B-1760 / Hildenborough) OX=882 GN=rpsI PE=3 SV=1
384	DVU_0704	Signal peptidase I OS=Desulfovibrio vulgaris (strain ATCC 29579 / DSM 644 / NCIMB 8303 / VKM B-1760 / Hildenborough) OX=882 GN=lepB PE=3 SV=1
385	DVU_1901	Peptidyl-prolyl cis-trans isomerase domain protein OS=Desulfovibrio vulgaris (strain ATCC 29579 / DSM 644 / NCIMB 8303 / VKM B-1760 / Hildenborough) OX=882 GN=DVU_1901 PE=4 SV=1
386	DVU_1572	Transcriptional regulator, CarD family OS=Desulfovibrio vulgaris (strain ATCC 29579 / DSM 644 / NCIMB 8303 / VKM B-1760 / Hildenborough) OX=882 GN=DVU_1572 PE=4 SV=1
387	DVU_0778	ATP synthase subunit delta OS=Desulfovibrio vulgaris (strain ATCC 29579 / DSM 644 / NCIMB 8303 / VKM B-1760 / Hildenborough) OX=882 GN=atpH PE=3 SV=1
388	DVU_1602	ATP-dependent Clp protease, ATP-binding subunit ClpA OS=Desulfovibrio vulgaris (strain ATCC 29579 / DSM 644 / NCIMB 8303 / VKM B-1760 / Hildenborough) OX=882 GN=clpA PE=3 SV=1
389	DVU_0142	Tryptophan--tRNA ligase OS=Desulfovibrio vulgaris (strain ATCC 29579 / DSM 644 / NCIMB 8303 / VKM B-1760 / Hildenborough) OX=882 GN=trpS PE=3 SV=1
390	DVU_1438	Cobyrinic acid a,c-diamide synthase family protein OS=Desulfovibrio vulgaris (strain ATCC 29579 / DSM 644 / NCIMB 8303 / VKM B-1760 / Hildenborough) OX=882 GN=DVU_1438 PE=4 SV=1
391	DVU_2935	2,3-bisphosphoglycerate-dependent phosphoglycerate mutase OS=Desulfovibrio vulgaris (strain ATCC 29579 / DSM 644 / NCIMB 8303 / VKM B-1760 / Hildenborough) OX=882 GN=gpmA PE=3 SV=1
392	DVU_2548	FMN-dependent NADH:quinone oxidoreductase OS=Desulfovibrio vulgaris (strain ATCC 29579 / DSM 644 / NCIMB 8303 / VKM B-1760 / Hildenborough) OX=882 GN=azoR PE=3 SV=1
393	DVU_1820	Sec translocon accessory complex subunit YajC OS=Desulfovibrio vulgaris (strain ATCC 29579 / DSM 644 / NCIMB 8303 / VKM B-1760 / Hildenborough) OX=882 GN=yajC PE=3 SV=1
394	DVU_3360	ParB family protein OS=Desulfovibrio vulgaris (strain ATCC 29579 / DSM 644 / NCIMB 8303 / VKM B-1760 / Hildenborough) OX=882 GN=DVU_3360 PE=3 SV=1
395	DVU_3183	Desulfoferrodoxin OS=Desulfovibrio vulgaris (strain ATCC 29579 / DSM 644 / NCIMB 8303 / VKM B-1760 / Hildenborough) OX=882 GN=dfx PE=1 SV=3
396	DVU_2988	Phage shock protein A OS=Desulfovibrio vulgaris (strain ATCC 29579 / DSM 644 / NCIMB 8303 / VKM B-1760 / Hildenborough) OX=882 GN=pspA PE=1 SV=1
397	DVU_0840	Signal recognition particle protein OS=Desulfovibrio vulgaris (strain ATCC 29579 / DSM 644 / NCIMB 8303 / VKM B-1760 / Hildenborough) OX=882 GN=ffh PE=3 SV=1
398	DVU_1287	Reductase, iron-sulfur binding subunit, putative OS=Desulfovibrio vulgaris (strain ATCC 29579 / DSM 644 / NCIMB 8303 / VKM B-1760 / Hildenborough) OX=882 GN=DVU_1287 PE=4 SV=1
399	DVU_0766	Transporter, putative OS=Desulfovibrio vulgaris (strain ATCC 29579 / DSM 644 / NCIMB 8303 / VKM B-1760 / Hildenborough) OX=882 GN=DVU_0766 PE=4 SV=1
400	DVU_1441	Flagellin OS=Desulfovibrio vulgaris (strain ATCC 29579 / DSM 644 / NCIMB 8303 / VKM B-1760 / Hildenborough) OX=882 GN=DVU_1441 PE=3 SV=1
401	DVU_1529	Cytokinin riboside 5'-monophosphate phosphoribohydrolase OS=Desulfovibrio vulgaris (strain ATCC 29579 / DSM 644 / NCIMB 8303 / VKM B-1760 / Hildenborough) OX=882 GN=DVU_1529 PE=3 SV=1
402	DVU_1336	ATP-dependent Clp protease ATP-binding subunit ClpX OS=Desulfovibrio vulgaris (strain ATCC 29579 / DSM 644 / NCIMB 8303 / VKM B-1760 / Hildenborough) OX=882 GN=clpX PE=3 SV=1
403	DVU_1585	Methionine synthase OS=Desulfovibrio vulgaris (strain ATCC 29579 / DSM 644 / NCIMB 8303 / VKM B-1760 / Hildenborough) OX=882 GN=DVU_1585 PE=3 SV=1
404	DVU_1609	4-hydroxy-tetrahydrodipicolinate reductase OS=Desulfovibrio vulgaris (strain ATCC 29579 / DSM 644 / NCIMB 8303 / VKM B-1760 / Hildenborough) OX=882 GN=dapB PE=3 SV=1
405	DVU_1684	Aminomethyltransferase OS=Desulfovibrio vulgaris (strain ATCC 29579 / DSM 644 / NCIMB 8303 / VKM B-1760 / Hildenborough) OX=882 GN=gcvT PE=3 SV=1
406	DVU_0856	Delta-aminolevulinic acid dehydratase OS=Desulfovibrio vulgaris (strain ATCC 29579 / DSM 644 / NCIMB 8303 / VKM B-1760 / Hildenborough) OX=882 GN=hemB PE=3 SV=1
407	DVU_3199	Nucleoid-associated protein DVU_3199 OS=Desulfovibrio vulgaris (strain ATCC 29579 / DSM 644 / NCIMB 8303 / VKM B-1760 / Hildenborough) OX=882 GN=DVU_3199 PE=3 SV=1
408	DVU_1781	LUD_dom domain-containing protein OS=Desulfovibrio vulgaris (strain ATCC 29579 / DSM 644 / NCIMB 8303 / VKM B-1760 / Hildenborough) OX=882 GN=DVU_1781 PE=4 SV=1
409	DVU_0417	Arginine decarboxylase OS=Desulfovibrio vulgaris (strain ATCC 29579 / DSM 644 / NCIMB 8303 / VKM B-1760 / Hildenborough) OX=882 GN=speA PE=3 SV=1
410	DVU_0890	Homoserine dehydrogenase OS=Desulfovibrio vulgaris (strain ATCC 29579 / DSM 644 / NCIMB 8303 / VKM B-1760 / Hildenborough) OX=882 GN=hom PE=3 SV=1
411	DVU_1837	Outer membrane protein assembly factor BamD OS=Desulfovibrio vulgaris (strain ATCC 29579 / DSM 644 / NCIMB 8303 / VKM B-1760 / Hildenborough) OX=882 GN=bamD PE=3 SV=1
412	DVU_0344	Methyl-accepting chemotaxis protein OS=Desulfovibrio vulgaris (strain ATCC 29579 / DSM 644 / NCIMB 8303 / VKM B-1760 / Hildenborough) OX=882 GN=DVU_0344 PE=3 SV=1
413	DVU_2078	Protein-glutamate methylesterase/protein-glutamine glutaminase 2 OS=Desulfovibrio vulgaris (strain ATCC 29579 / DSM 644 / NCIMB 8303 / VKM B-1760 / Hildenborough) OX=882 GN=cheB2 PE=3 SV=1
414	DVU_3026	L-lactate permease OS=Desulfovibrio vulgaris (strain ATCC 29579 / DSM 644 / NCIMB 8303 / VKM B-1760 / Hildenborough) OX=882 GN=DVU_3026 PE=3 SV=1
415	DVU_3055	Ribonuclease, Rne/Rng family OS=Desulfovibrio vulgaris (strain ATCC 29579 / DSM 644 / NCIMB 8303 / VKM B-1760 / Hildenborough) OX=882 GN=DVU_3055 PE=1 SV=1
416	DVU_1838	Thioredoxin-disulfide reductase OS=Desulfovibrio vulgaris (strain ATCC 29579 / DSM 644 / NCIMB 8303 / VKM B-1760 / Hildenborough) OX=882 GN=trxB-2 PE=4 SV=1
417	DVU_1445	Flagellar hook-length control domain protein OS=Desulfovibrio vulgaris (strain ATCC 29579 / DSM 644 / NCIMB 8303 / VKM B-1760 / Hildenborough) OX=882 GN=DVU_1445 PE=4 SV=1
418	DVU_1826	Uncharacterized protein OS=Desulfovibrio vulgaris (strain ATCC 29579 / DSM 644 / NCIMB 8303 / VKM B-1760 / Hildenborough) OX=882 GN=DVU_1826 PE=4 SV=1
419	DVU_1841	Fructose-1,6-bisphosphatase class 1 OS=Desulfovibrio vulgaris (strain ATCC 29579 / DSM 644 / NCIMB 8303 / VKM B-1760 / Hildenborough) OX=882 GN=fbp PE=3 SV=1
420	DVUA0075	Radical SAM domain protein OS=Desulfovibrio vulgaris (strain ATCC 29579 / DSM 644 / NCIMB 8303 / VKM B-1760 / Hildenborough) OX=882 GN=DVUA0075 PE=4 SV=1
421	DVU_0492	N-acetyl-gamma-glutamyl-phosphate reductase OS=Desulfovibrio vulgaris (strain ATCC 29579 / DSM 644 / NCIMB 8303 / VKM B-1760 / Hildenborough) OX=882 GN=argC PE=3 SV=1
422	DVU_1308	50S ribosomal protein L22 OS=Desulfovibrio vulgaris (strain ATCC 29579 / DSM 644 / NCIMB 8303 / VKM B-1760 / Hildenborough) OX=882 GN=rplV PE=3 SV=1
423	DVU_0481	ADP-L-glycero-D-manno-heptose-6-epimerase OS=Desulfovibrio vulgaris (strain ATCC 29579 / DSM 644 / NCIMB 8303 / VKM B-1760 / Hildenborough) OX=882 GN=hldD PE=3 SV=1
424	DVU_1343	Cation ABC transporter, periplasmc-binding protein OS=Desulfovibrio vulgaris (strain ATCC 29579 / DSM 644 / NCIMB 8303 / VKM B-1760 / Hildenborough) OX=882 GN=DVU_1343 PE=4 SV=1
425	DVU_1412	D-isomer specific 2-hydroxyacid dehydrogenase family protein OS=Desulfovibrio vulgaris (strain ATCC 29579 / DSM 644 / NCIMB 8303 / VKM B-1760 / Hildenborough) OX=882 GN=DVU_1412 PE=1 SV=1
426	DVU_2472	Glyco_hydro_57 domain-containing protein OS=Desulfovibrio vulgaris (strain ATCC 29579 / DSM 644 / NCIMB 8303 / VKM B-1760 / Hildenborough) OX=882 GN=DVU_2472 PE=1 SV=1
427	DVU_1453	Long-chain-fatty-acid--CoA ligase OS=Desulfovibrio vulgaris (strain ATCC 29579 / DSM 644 / NCIMB 8303 / VKM B-1760 / Hildenborough) OX=882 GN=fadD PE=4 SV=1
428	DVU_0893	Universal stress protein family OS=Desulfovibrio vulgaris (strain ATCC 29579 / DSM 644 / NCIMB 8303 / VKM B-1760 / Hildenborough) OX=882 GN=DVU_0893 PE=3 SV=1
429	DVU_3389	DNA topoisomerase 1 OS=Desulfovibrio vulgaris (strain ATCC 29579 / DSM 644 / NCIMB 8303 / VKM B-1760 / Hildenborough) OX=882 GN=topA PE=3 SV=1
430	DVU_0341	3-deoxy-D-manno-octulosonate cytidylyltransferase OS=Desulfovibrio vulgaris (strain ATCC 29579 / DSM 644 / NCIMB 8303 / VKM B-1760 / Hildenborough) OX=882 GN=DVU_0341 PE=4 SV=1
431	DVU_1283	UTP--glucose-1-phosphate uridylyltransferase OS=Desulfovibrio vulgaris (strain ATCC 29579 / DSM 644 / NCIMB 8303 / VKM B-1760 / Hildenborough) OX=882 GN=galU PE=3 SV=1
432	DVU_0992	Chemotaxis protein CheV OS=Desulfovibrio vulgaris (strain ATCC 29579 / DSM 644 / NCIMB 8303 / VKM B-1760 / Hildenborough) OX=882 GN=cheV-3 PE=4 SV=1
433	DVU_0186	Uncharacterized protein OS=Desulfovibrio vulgaris (strain ATCC 29579 / DSM 644 / NCIMB 8303 / VKM B-1760 / Hildenborough) OX=882 GN=DVU_0186 PE=4 SV=1
434	DVU_1397	Bacterioferritin OS=Desulfovibrio vulgaris (strain ATCC 29579 / DSM 644 / NCIMB 8303 / VKM B-1760 / Hildenborough) OX=882 GN=bfr PE=1 SV=1
435	DVU_3262	Fumarate reductase, flavoprotein subunit OS=Desulfovibrio vulgaris (strain ATCC 29579 / DSM 644 / NCIMB 8303 / VKM B-1760 / Hildenborough) OX=882 GN=fdrA PE=1 SV=1
436	DVU_0722	Response regulator OS=Desulfovibrio vulgaris (strain ATCC 29579 / DSM 644 / NCIMB 8303 / VKM B-1760 / Hildenborough) OX=882 GN=DVU_0722 PE=4 SV=1
437	DVU_3197	Branched-chain-amino-acid aminotransferase OS=Desulfovibrio vulgaris (strain ATCC 29579 / DSM 644 / NCIMB 8303 / VKM B-1760 / Hildenborough) OX=882 GN=ilvE PE=3 SV=1
438	DVU_0296	Peptidase, M24 family OS=Desulfovibrio vulgaris (strain ATCC 29579 / DSM 644 / NCIMB 8303 / VKM B-1760 / Hildenborough) OX=882 GN=DVU_0296 PE=4 SV=1
439	DVU_1612	ACT domain protein OS=Desulfovibrio vulgaris (strain ATCC 29579 / DSM 644 / NCIMB 8303 / VKM B-1760 / Hildenborough) OX=882 GN=DVU_1612 PE=1 SV=1
440	DVU_0916	Redox-sensing transcriptional repressor Rex OS=Desulfovibrio vulgaris (strain ATCC 29579 / DSM 644 / NCIMB 8303 / VKM B-1760 / Hildenborough) OX=882 GN=rex PE=3 SV=1
441	DVU_0318	TPR domain protein OS=Desulfovibrio vulgaris (strain ATCC 29579 / DSM 644 / NCIMB 8303 / VKM B-1760 / Hildenborough) OX=882 GN=DVU_0318 PE=4 SV=1
442	DVU_1977	Co-chaperonin GroES OS=Desulfovibrio vulgaris (strain ATCC 29579 / DSM 644 / NCIMB 8303 / VKM B-1760 / Hildenborough) OX=882 GN=groES PE=3 SV=1
443	DVU_3245	Transcription elongation factor GreA OS=Desulfovibrio vulgaris (strain ATCC 29579 / DSM 644 / NCIMB 8303 / VKM B-1760 / Hildenborough) OX=882 GN=greA PE=3 SV=1
444	DVU_2817	Multidrug resistance protein OS=Desulfovibrio vulgaris (strain ATCC 29579 / DSM 644 / NCIMB 8303 / VKM B-1760 / Hildenborough) OX=882 GN=DVU_2817 PE=3 SV=1
445	DVU_2534	Phenylalanine--tRNA ligase alpha subunit OS=Desulfovibrio vulgaris (strain ATCC 29579 / DSM 644 / NCIMB 8303 / VKM B-1760 / Hildenborough) OX=882 GN=pheS PE=1 SV=1
446	DVU_0693	Menaquinone reductase, iron-sulfur cluster-binding subunit OS=Desulfovibrio vulgaris (strain ATCC 29579 / DSM 644 / NCIMB 8303 / VKM B-1760 / Hildenborough) OX=882 GN=qrcC PE=1 SV=1
447	DVU_3053	tRNA (adenine(58)-N(1))-methyltransferase TrmI OS=Desulfovibrio vulgaris (strain ATCC 29579 / DSM 644 / NCIMB 8303 / VKM B-1760 / Hildenborough) OX=882 GN=DVU_3053 PE=3 SV=1
448	DVU_1950	Indolepyruvate ferredoxin oxidoreductase, beta subunit, putative OS=Desulfovibrio vulgaris (strain ATCC 29579 / DSM 644 / NCIMB 8303 / VKM B-1760 / Hildenborough) OX=882 GN=DVU_1950 PE=1 SV=1
449	DVU_1930	Cell division coordinator CpoB OS=Desulfovibrio vulgaris (strain ATCC 29579 / DSM 644 / NCIMB 8303 / VKM B-1760 / Hildenborough) OX=882 GN=cpoB PE=3 SV=1
450	DVU_2428	Lipoprotein, putative OS=Desulfovibrio vulgaris (strain ATCC 29579 / DSM 644 / NCIMB 8303 / VKM B-1760 / Hildenborough) OX=882 GN=DVU_2428 PE=4 SV=1
451	DVU_1588	Hypoxanthine phosphoribosyltransferase OS=Desulfovibrio vulgaris (strain ATCC 29579 / DSM 644 / NCIMB 8303 / VKM B-1760 / Hildenborough) OX=882 GN=hpt PE=3 SV=1
452	DVU_3136	Nitroreductase family protein OS=Desulfovibrio vulgaris (strain ATCC 29579 / DSM 644 / NCIMB 8303 / VKM B-1760 / Hildenborough) OX=882 GN=DVU_3136 PE=3 SV=1
453	DVU_1604	Uncharacterized protein OS=Desulfovibrio vulgaris (strain ATCC 29579 / DSM 644 / NCIMB 8303 / VKM B-1760 / Hildenborough) OX=882 GN=DVU_1604 PE=4 SV=1
454	DVU_2754	Quinone oxidoreductase OS=Desulfovibrio vulgaris (strain ATCC 29579 / DSM 644 / NCIMB 8303 / VKM B-1760 / Hildenborough) OX=882 GN=qor PE=4 SV=1
455	DVU_0902	TPR domain protein OS=Desulfovibrio vulgaris (strain ATCC 29579 / DSM 644 / NCIMB 8303 / VKM B-1760 / Hildenborough) OX=882 GN=DVU_0902 PE=4 SV=1
456	DVU_3045	Histidine kinase OS=Desulfovibrio vulgaris (strain ATCC 29579 / DSM 644 / NCIMB 8303 / VKM B-1760 / Hildenborough) OX=882 GN=DVU_3045 PE=4 SV=1
457	DVU_0875	Fumarylacetoacetate hydrolase family protein OS=Desulfovibrio vulgaris (strain ATCC 29579 / DSM 644 / NCIMB 8303 / VKM B-1760 / Hildenborough) OX=882 GN=DVU_0875 PE=4 SV=1
458	DVU_0462	Bifunctional chorismate mutase/prephenate dehydratase OS=Desulfovibrio vulgaris (strain ATCC 29579 / DSM 644 / NCIMB 8303 / VKM B-1760 / Hildenborough) OX=882 GN=DVU_0462 PE=4 SV=1
459	DVU_2108	MTH1175-like domain family protein OS=Desulfovibrio vulgaris (strain ATCC 29579 / DSM 644 / NCIMB 8303 / VKM B-1760 / Hildenborough) OX=882 GN=DVU_2108 PE=4 SV=1
460	DVU_2779	Extracellular solute-binding protein, putative OS=Desulfovibrio vulgaris (strain ATCC 29579 / DSM 644 / NCIMB 8303 / VKM B-1760 / Hildenborough) OX=882 GN=DVU_2779 PE=4 SV=1
461	DVU_2093	ThiH protein OS=Desulfovibrio vulgaris (strain ATCC 29579 / DSM 644 / NCIMB 8303 / VKM B-1760 / Hildenborough) OX=882 GN=thiH PE=1 SV=1
462	DVU_2636	HlyD_D23 domain-containing protein OS=Desulfovibrio vulgaris (strain ATCC 29579 / DSM 644 / NCIMB 8303 / VKM B-1760 / Hildenborough) OX=882 GN=DVU_2636 PE=4 SV=1
463	DVU_0870	Ribosome-recycling factor OS=Desulfovibrio vulgaris (strain ATCC 29579 / DSM 644 / NCIMB 8303 / VKM B-1760 / Hildenborough) OX=882 GN=frr PE=3 SV=1
464	DVU_2535	50S ribosomal protein L20 OS=Desulfovibrio vulgaris (strain ATCC 29579 / DSM 644 / NCIMB 8303 / VKM B-1760 / Hildenborough) OX=882 GN=rplT PE=3 SV=1
465	DVU_3172	Uncharacterized protein OS=Desulfovibrio vulgaris (strain ATCC 29579 / DSM 644 / NCIMB 8303 / VKM B-1760 / Hildenborough) OX=882 GN=DVU_3172 PE=1 SV=1
466	DVU_2098	Carbon monoxide dehydrogenase OS=Desulfovibrio vulgaris (strain ATCC 29579 / DSM 644 / NCIMB 8303 / VKM B-1760 / Hildenborough) OX=882 GN=cooS PE=1 SV=1
467	DVU_1911	CBS domain protein OS=Desulfovibrio vulgaris (strain ATCC 29579 / DSM 644 / NCIMB 8303 / VKM B-1760 / Hildenborough) OX=882 GN=DVU_1911 PE=4 SV=1
468	DVU_1470	Peptidyl-prolyl cis-trans isomerase C OS=Desulfovibrio vulgaris (strain ATCC 29579 / DSM 644 / NCIMB 8303 / VKM B-1760 / Hildenborough) OX=882 GN=ppiC PE=4 SV=1
469	DVU_2244	Glycogen synthase OS=Desulfovibrio vulgaris (strain ATCC 29579 / DSM 644 / NCIMB 8303 / VKM B-1760 / Hildenborough) OX=882 GN=glgA PE=3 SV=1
470	DVUA0131	CRISPR-associated protein, CT1133 family OS=Desulfovibrio vulgaris (strain ATCC 29579 / DSM 644 / NCIMB 8303 / VKM B-1760 / Hildenborough) OX=882 GN=DVUA0131 PE=1 SV=1
471	DVU_1818	Protein-export membrane protein SecF OS=Desulfovibrio vulgaris (strain ATCC 29579 / DSM 644 / NCIMB 8303 / VKM B-1760 / Hildenborough) OX=882 GN=secF PE=3 SV=1
472	DVU_1876	DnaJ protein, putative OS=Desulfovibrio vulgaris (strain ATCC 29579 / DSM 644 / NCIMB 8303 / VKM B-1760 / Hildenborough) OX=882 GN=DVU_1876 PE=1 SV=1
473	DVU_0662	Serine O-acetyltransferase OS=Desulfovibrio vulgaris (strain ATCC 29579 / DSM 644 / NCIMB 8303 / VKM B-1760 / Hildenborough) OX=882 GN=cysE PE=3 SV=1
474	DVU_0894	Chorismate synthase OS=Desulfovibrio vulgaris (strain ATCC 29579 / DSM 644 / NCIMB 8303 / VKM B-1760 / Hildenborough) OX=882 GN=aroC PE=3 SV=1
475	DVU_1629	Ribosome hibernation promoting factor OS=Desulfovibrio vulgaris (strain ATCC 29579 / DSM 644 / NCIMB 8303 / VKM B-1760 / Hildenborough) OX=882 GN=yfiA PE=3 SV=1
476	DVU_2582	Transcriptional regulator, TetR family OS=Desulfovibrio vulgaris (strain ATCC 29579 / DSM 644 / NCIMB 8303 / VKM B-1760 / Hildenborough) OX=882 GN=DVU_2582 PE=4 SV=1
477	DVU_1307	30S ribosomal protein S19 OS=Desulfovibrio vulgaris (strain ATCC 29579 / DSM 644 / NCIMB 8303 / VKM B-1760 / Hildenborough) OX=882 GN=rpsS PE=3 SV=1
478	DVU_0095	Putrescine-binding periplasmic protein OS=Desulfovibrio vulgaris (strain ATCC 29579 / DSM 644 / NCIMB 8303 / VKM B-1760 / Hildenborough) OX=882 GN=DVU_0095 PE=3 SV=1
479	DVU_1962	Methyl-accepting chemotaxis protein OS=Desulfovibrio vulgaris (strain ATCC 29579 / DSM 644 / NCIMB 8303 / VKM B-1760 / Hildenborough) OX=882 GN=DVU_1962 PE=3 SV=1
480	DVU_1939	Anaerobic glycerol-3-phosphate dehydrogenase, B subunit, putative OS=Desulfovibrio vulgaris (strain ATCC 29579 / DSM 644 / NCIMB 8303 / VKM B-1760 / Hildenborough) OX=882 GN=DVU_1939 PE=1 SV=1
481	DVU_0954	LPS-assembly protein LptD OS=Desulfovibrio vulgaris (strain ATCC 29579 / DSM 644 / NCIMB 8303 / VKM B-1760 / Hildenborough) OX=882 GN=lptD PE=3 SV=1
482	DVU_0453	DNA helicase OS=Desulfovibrio vulgaris (strain ATCC 29579 / DSM 644 / NCIMB 8303 / VKM B-1760 / Hildenborough) OX=882 GN=DVU_0453 PE=3 SV=1
483	DVU_2483	Cytochrome c family protein OS=Desulfovibrio vulgaris (strain ATCC 29579 / DSM 644 / NCIMB 8303 / VKM B-1760 / Hildenborough) OX=882 GN=DVU_2483 PE=4 SV=1
484	DVU_1448	Uncharacterized protein OS=Desulfovibrio vulgaris (strain ATCC 29579 / DSM 644 / NCIMB 8303 / VKM B-1760 / Hildenborough) OX=882 GN=DVU_1448 PE=1 SV=1
485	DVU_1904	Chemotaxis protein CheW OS=Desulfovibrio vulgaris (strain ATCC 29579 / DSM 644 / NCIMB 8303 / VKM B-1760 / Hildenborough) OX=882 GN=cheW-2 PE=4 SV=1
486	DVU_2537	Translation initiation factor IF-3 OS=Desulfovibrio vulgaris (strain ATCC 29579 / DSM 644 / NCIMB 8303 / VKM B-1760 / Hildenborough) OX=882 GN=infC PE=3 SV=1
487	DVU_0307	Flagellar hook protein FlgE OS=Desulfovibrio vulgaris (strain ATCC 29579 / DSM 644 / NCIMB 8303 / VKM B-1760 / Hildenborough) OX=882 GN=DVU_0307 PE=3 SV=1
488	DVU_1406	Phosphoribosylformylglycinamidine cyclo-ligase OS=Desulfovibrio vulgaris (strain ATCC 29579 / DSM 644 / NCIMB 8303 / VKM B-1760 / Hildenborough) OX=882 GN=purM PE=3 SV=1
489	DVU_2951	Glutamine--tRNA ligase OS=Desulfovibrio vulgaris (strain ATCC 29579 / DSM 644 / NCIMB 8303 / VKM B-1760 / Hildenborough) OX=882 GN=glnS PE=3 SV=1
490	DVU_0685	Phosphomannomutase OS=Desulfovibrio vulgaris (strain ATCC 29579 / DSM 644 / NCIMB 8303 / VKM B-1760 / Hildenborough) OX=882 GN=DVU_0685 PE=3 SV=1
491	DVU_0823	Arginine biosynthesis bifunctional protein ArgJ OS=Desulfovibrio vulgaris (strain ATCC 29579 / DSM 644 / NCIMB 8303 / VKM B-1760 / Hildenborough) OX=882 GN=argJ PE=3 SV=1
492	DVU_2794	Ion-translocating oxidoreductase complex subunit G OS=Desulfovibrio vulgaris (strain ATCC 29579 / DSM 644 / NCIMB 8303 / VKM B-1760 / Hildenborough) OX=882 GN=rnfG PE=3 SV=1
493	DVU_0589	Molybdopterin-guanine dinucleotide biosynthesis protein B, putative OS=Desulfovibrio vulgaris (strain ATCC 29579 / DSM 644 / NCIMB 8303 / VKM B-1760 / Hildenborough) OX=882 GN=DVU_0589 PE=4 SV=1
494	DVU_0703	Elongation factor 4 OS=Desulfovibrio vulgaris (strain ATCC 29579 / DSM 644 / NCIMB 8303 / VKM B-1760 / Hildenborough) OX=882 GN=lepA PE=3 SV=1
495	DVU_0091	HTH OST-type domain-containing protein OS=Desulfovibrio vulgaris (strain ATCC 29579 / DSM 644 / NCIMB 8303 / VKM B-1760 / Hildenborough) OX=882 GN=DVU_0091 PE=4 SV=1
496	DVU_2222	Single-stranded DNA-binding protein OS=Desulfovibrio vulgaris (strain ATCC 29579 / DSM 644 / NCIMB 8303 / VKM B-1760 / Hildenborough) OX=882 GN=ssb PE=3 SV=1
497	DVU_2579	TPR domain protein OS=Desulfovibrio vulgaris (strain ATCC 29579 / DSM 644 / NCIMB 8303 / VKM B-1760 / Hildenborough) OX=882 GN=DVU_2579 PE=4 SV=1
498	DVU_1913	Aspartokinase OS=Desulfovibrio vulgaris (strain ATCC 29579 / DSM 644 / NCIMB 8303 / VKM B-1760 / Hildenborough) OX=882 GN=DVU_1913 PE=3 SV=1
499	DVU_1121	Uncharacterized protein OS=Desulfovibrio vulgaris (strain ATCC 29579 / DSM 644 / NCIMB 8303 / VKM B-1760 / Hildenborough) OX=882 GN=DVU_1121 PE=4 SV=1
500	DVU_0085	Tryptophan synthase beta chain OS=Desulfovibrio vulgaris (strain ATCC 29579 / DSM 644 / NCIMB 8303 / VKM B-1760 / Hildenborough) OX=882 GN=trpB-1 PE=3 SV=1
501	DVU_2281	Histidine kinase OS=Desulfovibrio vulgaris (strain ATCC 29579 / DSM 644 / NCIMB 8303 / VKM B-1760 / Hildenborough) OX=882 GN=DVU_2281 PE=4 SV=1
502	DVU_0500	Selenocysteine-specific elongation factor OS=Desulfovibrio vulgaris (strain ATCC 29579 / DSM 644 / NCIMB 8303 / VKM B-1760 / Hildenborough) OX=882 GN=selB PE=4 SV=1
503	DVU_0312	Flagellar motor switch protein FliG OS=Desulfovibrio vulgaris (strain ATCC 29579 / DSM 644 / NCIMB 8303 / VKM B-1760 / Hildenborough) OX=882 GN=fliG PE=3 SV=1
504	DVU_0633	Penicillin-binding protein 1A OS=Desulfovibrio vulgaris (strain ATCC 29579 / DSM 644 / NCIMB 8303 / VKM B-1760 / Hildenborough) OX=882 GN=DVU_0633 PE=3 SV=1
505	DVU_1940	Anaerobic glycerol-3-phosphate dehydrogenase, A subunit, putative OS=Desulfovibrio vulgaris (strain ATCC 29579 / DSM 644 / NCIMB 8303 / VKM B-1760 / Hildenborough) OX=882 GN=DVU_1940 PE=1 SV=1
506	DVU_2616	Histidine kinase OS=Desulfovibrio vulgaris (strain ATCC 29579 / DSM 644 / NCIMB 8303 / VKM B-1760 / Hildenborough) OX=882 GN=DVU_2616 PE=4 SV=1
507	DVU_2326	Conserved domain protein OS=Desulfovibrio vulgaris (strain ATCC 29579 / DSM 644 / NCIMB 8303 / VKM B-1760 / Hildenborough) OX=882 GN=DVU_2326 PE=4 SV=1
508	DVU_2496	Lipoprotein, putative OS=Desulfovibrio vulgaris (strain ATCC 29579 / DSM 644 / NCIMB 8303 / VKM B-1760 / Hildenborough) OX=882 GN=DVU_2496 PE=4 SV=1
509	DVU_2318	Rubrerythrin, putative OS=Desulfovibrio vulgaris (strain ATCC 29579 / DSM 644 / NCIMB 8303 / VKM B-1760 / Hildenborough) OX=882 GN=DVU_2318 PE=4 SV=1
510	DVU_0073	CDP-glucose-4,6-dehydratase, putative OS=Desulfovibrio vulgaris (strain ATCC 29579 / DSM 644 / NCIMB 8303 / VKM B-1760 / Hildenborough) OX=882 GN=DVU_0073 PE=4 SV=1
511	DVU_2901	Aspartate carbamoyltransferase OS=Desulfovibrio vulgaris (strain ATCC 29579 / DSM 644 / NCIMB 8303 / VKM B-1760 / Hildenborough) OX=882 GN=pyrB PE=1 SV=1
512	DVU_2771	Tim44 domain-containing protein OS=Desulfovibrio vulgaris (strain ATCC 29579 / DSM 644 / NCIMB 8303 / VKM B-1760 / Hildenborough) OX=882 GN=DVU_2771 PE=4 SV=1
513	DVU_1784	Oxidoreductase, short-chain dehydrogenase/reductase family OS=Desulfovibrio vulgaris (strain ATCC 29579 / DSM 644 / NCIMB 8303 / VKM B-1760 / Hildenborough) OX=882 GN=DVU_1784 PE=3 SV=1
514	DVU_0697	Mannose-1-phosphate guanylyltransferase OS=Desulfovibrio vulgaris (strain ATCC 29579 / DSM 644 / NCIMB 8303 / VKM B-1760 / Hildenborough) OX=882 GN=DVU_0697 PE=3 SV=1
515	DVU_1891	Uncharacterized protein OS=Desulfovibrio vulgaris (strain ATCC 29579 / DSM 644 / NCIMB 8303 / VKM B-1760 / Hildenborough) OX=882 GN=DVU_1891 PE=4 SV=1
516	DVU_0629	Transcriptional regulator, TetR family OS=Desulfovibrio vulgaris (strain ATCC 29579 / DSM 644 / NCIMB 8303 / VKM B-1760 / Hildenborough) OX=882 GN=DVU_0629 PE=4 SV=1
517	DVU_0981	Multiphosphoryl transfer protein, putative OS=Desulfovibrio vulgaris (strain ATCC 29579 / DSM 644 / NCIMB 8303 / VKM B-1760 / Hildenborough) OX=882 GN=DVU_0981 PE=3 SV=1
518	DVU_3368	Histidine--tRNA ligase OS=Desulfovibrio vulgaris (strain ATCC 29579 / DSM 644 / NCIMB 8303 / VKM B-1760 / Hildenborough) OX=882 GN=hisS PE=3 SV=1
519	DVU_3278	Peptidase/PDZ domain protein OS=Desulfovibrio vulgaris (strain ATCC 29579 / DSM 644 / NCIMB 8303 / VKM B-1760 / Hildenborough) OX=882 GN=DVU_3278 PE=4 SV=1
520	DVU_0259	DNA-binding response regulator OS=Desulfovibrio vulgaris (strain ATCC 29579 / DSM 644 / NCIMB 8303 / VKM B-1760 / Hildenborough) OX=882 GN=DVU_0259 PE=4 SV=1
521	DVU_3031	DRTGG domain-containing protein OS=Desulfovibrio vulgaris (strain ATCC 29579 / DSM 644 / NCIMB 8303 / VKM B-1760 / Hildenborough) OX=882 GN=DVU_3031 PE=4 SV=1
522	DVU_0600	L-lactate dehydrogenase OS=Desulfovibrio vulgaris (strain ATCC 29579 / DSM 644 / NCIMB 8303 / VKM B-1760 / Hildenborough) OX=882 GN=ldh PE=3 SV=1
523	DVU_0631	Uncharacterized protein OS=Desulfovibrio vulgaris (strain ATCC 29579 / DSM 644 / NCIMB 8303 / VKM B-1760 / Hildenborough) OX=882 GN=DVU_0631 PE=4 SV=1
524	DVU_2295	Histidine kinase OS=Desulfovibrio vulgaris (strain ATCC 29579 / DSM 644 / NCIMB 8303 / VKM B-1760 / Hildenborough) OX=882 GN=DVU_2295 PE=3 SV=1
525	DVU_0550	High-affinity branched-chain amino acid ABC transporter, ATP binding protein OS=Desulfovibrio vulgaris (strain ATCC 29579 / DSM 644 / NCIMB 8303 / VKM B-1760 / Hildenborough) OX=882 GN=DVU_0550 PE=4 SV=1
526	DVU_0470	Tryptophan synthase beta chain OS=Desulfovibrio vulgaris (strain ATCC 29579 / DSM 644 / NCIMB 8303 / VKM B-1760 / Hildenborough) OX=882 GN=trpB-2 PE=1 SV=1
527	DVU_0995	ThiJ/PfpI family protein OS=Desulfovibrio vulgaris (strain ATCC 29579 / DSM 644 / NCIMB 8303 / VKM B-1760 / Hildenborough) OX=882 GN=DVU_0995 PE=3 SV=1
528	DVU_3293	Thiamine pyrophosphate-requiring enzyme OS=Desulfovibrio vulgaris (strain ATCC 29579 / DSM 644 / NCIMB 8303 / VKM B-1760 / Hildenborough) OX=882 GN=DVU_3293 PE=3 SV=1
529	DVU_2784	Dehydrogenase, FMN-dependent family OS=Desulfovibrio vulgaris (strain ATCC 29579 / DSM 644 / NCIMB 8303 / VKM B-1760 / Hildenborough) OX=882 GN=DVU_2784 PE=3 SV=1
530	DVU_2240	Hydantoinase/oxoprolinase family protein OS=Desulfovibrio vulgaris (strain ATCC 29579 / DSM 644 / NCIMB 8303 / VKM B-1760 / Hildenborough) OX=882 GN=DVU_2240 PE=1 SV=1
531	DVU_0412	Potassium uptake protein TrkA, putative OS=Desulfovibrio vulgaris (strain ATCC 29579 / DSM 644 / NCIMB 8303 / VKM B-1760 / Hildenborough) OX=882 GN=DVU_0412 PE=1 SV=1
532	DVU_3271	Cytochrome d ubiquinol oxidase, subunit I OS=Desulfovibrio vulgaris (strain ATCC 29579 / DSM 644 / NCIMB 8303 / VKM B-1760 / Hildenborough) OX=882 GN=cydA PE=3 SV=1
533	DVU_0839	30S ribosomal protein S16 OS=Desulfovibrio vulgaris (strain ATCC 29579 / DSM 644 / NCIMB 8303 / VKM B-1760 / Hildenborough) OX=882 GN=rpsP PE=3 SV=1
534	DVU_1823	Glutamate synthase (NADPH) OS=Desulfovibrio vulgaris (strain ATCC 29579 / DSM 644 / NCIMB 8303 / VKM B-1760 / Hildenborough) OX=882 GN=DVU_1823 PE=1 SV=1
535	DVU_0489	Phenylacetate-coenzyme A ligase OS=Desulfovibrio vulgaris (strain ATCC 29579 / DSM 644 / NCIMB 8303 / VKM B-1760 / Hildenborough) OX=882 GN=paaK-1 PE=3 SV=1
536	DVU_0342	NAD-dependent epimerase/dehydratase family protein OS=Desulfovibrio vulgaris (strain ATCC 29579 / DSM 644 / NCIMB 8303 / VKM B-1760 / Hildenborough) OX=882 GN=DVU_0342 PE=4 SV=1
537	DVU_3228	Chemotaxis protein CheY OS=Desulfovibrio vulgaris (strain ATCC 29579 / DSM 644 / NCIMB 8303 / VKM B-1760 / Hildenborough) OX=882 GN=cheY-3 PE=4 SV=1
538	DVU_0723	Formate-dependent phosphoribosylglycinamide formyltransferase OS=Desulfovibrio vulgaris (strain ATCC 29579 / DSM 644 / NCIMB 8303 / VKM B-1760 / Hildenborough) OX=882 GN=purT PE=3 SV=1
539	DVU_0663	Cysteine synthase OS=Desulfovibrio vulgaris (strain ATCC 29579 / DSM 644 / NCIMB 8303 / VKM B-1760 / Hildenborough) OX=882 GN=cysK PE=3 SV=1
540	DVU_1615	Phenylacetate-coenzyme A ligase OS=Desulfovibrio vulgaris (strain ATCC 29579 / DSM 644 / NCIMB 8303 / VKM B-1760 / Hildenborough) OX=882 GN=paaK-2 PE=3 SV=1
541	DVU_3127	Paraquat-inducible protein B OS=Desulfovibrio vulgaris (strain ATCC 29579 / DSM 644 / NCIMB 8303 / VKM B-1760 / Hildenborough) OX=882 GN=pqiB PE=4 SV=1
542	DVU_1344	4-hydroxy-3-methylbut-2-en-1-yl diphosphate synthase (flavodoxin) OS=Desulfovibrio vulgaris (strain ATCC 29579 / DSM 644 / NCIMB 8303 / VKM B-1760 / Hildenborough) OX=882 GN=ispG PE=3 SV=1
543	DVU_1377	Acetolactate synthase small subunit OS=Desulfovibrio vulgaris (strain ATCC 29579 / DSM 644 / NCIMB 8303 / VKM B-1760 / Hildenborough) OX=882 GN=ilvN-2 PE=3 SV=1
544	DVU_1326	30S ribosomal protein S13 OS=Desulfovibrio vulgaris (strain ATCC 29579 / DSM 644 / NCIMB 8303 / VKM B-1760 / Hildenborough) OX=882 GN=rpsM PE=3 SV=1
545	DVU_0090	GDP-L-fucose synthase OS=Desulfovibrio vulgaris (strain ATCC 29579 / DSM 644 / NCIMB 8303 / VKM B-1760 / Hildenborough) OX=882 GN=wcaG PE=3 SV=1
546	DVU_1467	ATP-dependent protease ATPase subunit HslU OS=Desulfovibrio vulgaris (strain ATCC 29579 / DSM 644 / NCIMB 8303 / VKM B-1760 / Hildenborough) OX=882 GN=hslU PE=3 SV=1
547	DVU_1618	Ribosomal silencing factor RsfS OS=Desulfovibrio vulgaris (strain ATCC 29579 / DSM 644 / NCIMB 8303 / VKM B-1760 / Hildenborough) OX=882 GN=rsfS PE=3 SV=1
548	DVU_0721	Histidine kinase OS=Desulfovibrio vulgaris (strain ATCC 29579 / DSM 644 / NCIMB 8303 / VKM B-1760 / Hildenborough) OX=882 GN=DVU_0721 PE=4 SV=1
549	DVUA0074	Sulfotransferase family protein OS=Desulfovibrio vulgaris (strain ATCC 29579 / DSM 644 / NCIMB 8303 / VKM B-1760 / Hildenborough) OX=882 GN=DVUA0074 PE=4 SV=1
550	DVU_0551	High-affinity branched-chain amino acid ABC transporter ATP-binding protein OS=Desulfovibrio vulgaris (strain ATCC 29579 / DSM 644 / NCIMB 8303 / VKM B-1760 / Hildenborough) OX=882 GN=DVU_0551 PE=4 SV=1
551	DVU_1893	Endopeptidase La OS=Desulfovibrio vulgaris (strain ATCC 29579 / DSM 644 / NCIMB 8303 / VKM B-1760 / Hildenborough) OX=882 GN=DVU_1893 PE=1 SV=1
552	DVU_1953	Gamma-glutamyl phosphate reductase OS=Desulfovibrio vulgaris (strain ATCC 29579 / DSM 644 / NCIMB 8303 / VKM B-1760 / Hildenborough) OX=882 GN=proA PE=3 SV=1
553	DVU_2251	DNA-binding protein OS=Desulfovibrio vulgaris (strain ATCC 29579 / DSM 644 / NCIMB 8303 / VKM B-1760 / Hildenborough) OX=882 GN=DVU_2251 PE=1 SV=1
554	DVU_1650	Uncharacterized protein OS=Desulfovibrio vulgaris (strain ATCC 29579 / DSM 644 / NCIMB 8303 / VKM B-1760 / Hildenborough) OX=882 GN=DVU_1650 PE=4 SV=1
555	DVU_1298	30S ribosomal protein S12 OS=Desulfovibrio vulgaris (strain ATCC 29579 / DSM 644 / NCIMB 8303 / VKM B-1760 / Hildenborough) OX=882 GN=rpsL PE=3 SV=1
556	DVU_0156	DNA helicase OS=Desulfovibrio vulgaris (strain ATCC 29579 / DSM 644 / NCIMB 8303 / VKM B-1760 / Hildenborough) OX=882 GN=DVU_0156 PE=3 SV=1
557	DVU_0018	Methyl-accepting chemotaxis protein, putative OS=Desulfovibrio vulgaris (strain ATCC 29579 / DSM 644 / NCIMB 8303 / VKM B-1760 / Hildenborough) OX=882 GN=DVU_0018 PE=3 SV=1
558	DVU_0943	UPF0324 membrane protein DVU_0943 OS=Desulfovibrio vulgaris (strain ATCC 29579 / DSM 644 / NCIMB 8303 / VKM B-1760 / Hildenborough) OX=882 GN=DVU_0943 PE=3 SV=2
559	DVU_1908	Pyridoxine 5'-phosphate synthase OS=Desulfovibrio vulgaris (strain ATCC 29579 / DSM 644 / NCIMB 8303 / VKM B-1760 / Hildenborough) OX=882 GN=pdxJ PE=1 SV=1
560	DVU_2427	Uncharacterized protein OS=Desulfovibrio vulgaris (strain ATCC 29579 / DSM 644 / NCIMB 8303 / VKM B-1760 / Hildenborough) OX=882 GN=DVU_2427 PE=1 SV=1
561	DVU_1544	Mechanosensitive ion channel family protein OS=Desulfovibrio vulgaris (strain ATCC 29579 / DSM 644 / NCIMB 8303 / VKM B-1760 / Hildenborough) OX=882 GN=DVU_1544 PE=3 SV=1
562	DVU_3254	PDZ domain protein OS=Desulfovibrio vulgaris (strain ATCC 29579 / DSM 644 / NCIMB 8303 / VKM B-1760 / Hildenborough) OX=882 GN=DVU_3254 PE=4 SV=1
563	DVU_3140	Capsular polysaccharide transport protein, putative OS=Desulfovibrio vulgaris (strain ATCC 29579 / DSM 644 / NCIMB 8303 / VKM B-1760 / Hildenborough) OX=882 GN=DVU_3140 PE=4 SV=1
564	DVU_0907	Conserved domain protein OS=Desulfovibrio vulgaris (strain ATCC 29579 / DSM 644 / NCIMB 8303 / VKM B-1760 / Hildenborough) OX=882 GN=DVU_0907 PE=4 SV=1
565	DVU_1038	1-(5-phosphoribosyl)-5-[(5-phosphoribosylamino)methylideneamino] imidazole-4-carboxamide isomerase OS=Desulfovibrio vulgaris (strain ATCC 29579 / DSM 644 / NCIMB 8303 / VKM B-1760 / Hildenborough) OX=882 GN=hisA PE=3 SV=1
566	DVU_1249	Malonyl CoA-acyl carrier protein transacylase OS=Desulfovibrio vulgaris (strain ATCC 29579 / DSM 644 / NCIMB 8303 / VKM B-1760 / Hildenborough) OX=882 GN=fabD PE=3 SV=1
567	DVU_0588	Formate dehydrogenase, beta subunit, putative OS=Desulfovibrio vulgaris (strain ATCC 29579 / DSM 644 / NCIMB 8303 / VKM B-1760 / Hildenborough) OX=882 GN=DVU_0588 PE=1 SV=1
568	DVU_2902	Dihydroorotase OS=Desulfovibrio vulgaris (strain ATCC 29579 / DSM 644 / NCIMB 8303 / VKM B-1760 / Hildenborough) OX=882 GN=pyrC PE=1 SV=1
569	DVU_1461	Glutamyl-tRNA reductase OS=Desulfovibrio vulgaris (strain ATCC 29579 / DSM 644 / NCIMB 8303 / VKM B-1760 / Hildenborough) OX=882 GN=hemA PE=3 SV=1
570	DVU_2477	Phosphate-binding protein OS=Desulfovibrio vulgaris (strain ATCC 29579 / DSM 644 / NCIMB 8303 / VKM B-1760 / Hildenborough) OX=882 GN=pstS PE=3 SV=1
571	DVU_0075	Aminotransferase, DegT/DnrJ/EryC1/StrS family OS=Desulfovibrio vulgaris (strain ATCC 29579 / DSM 644 / NCIMB 8303 / VKM B-1760 / Hildenborough) OX=882 GN=DVU_0075 PE=3 SV=1
572	DVU_2518	50S ribosomal protein L13 OS=Desulfovibrio vulgaris (strain ATCC 29579 / DSM 644 / NCIMB 8303 / VKM B-1760 / Hildenborough) OX=882 GN=rplM PE=3 SV=1
573	DVU_3002	Conserved domain protein OS=Desulfovibrio vulgaris (strain ATCC 29579 / DSM 644 / NCIMB 8303 / VKM B-1760 / Hildenborough) OX=882 GN=DVU_3002 PE=1 SV=1
574	DVU_2569	Peptidyl-prolyl cis-trans isomerase OS=Desulfovibrio vulgaris (strain ATCC 29579 / DSM 644 / NCIMB 8303 / VKM B-1760 / Hildenborough) OX=882 GN=DVU_2569 PE=3 SV=1
575	DVUA0111	Type III secretion system protein, IpaC family, putative OS=Desulfovibrio vulgaris (strain ATCC 29579 / DSM 644 / NCIMB 8303 / VKM B-1760 / Hildenborough) OX=882 GN=DVUA0111 PE=1 SV=1
576	DVU_2175	Adenine specific DNA methyltransferase, putative OS=Desulfovibrio vulgaris (strain ATCC 29579 / DSM 644 / NCIMB 8303 / VKM B-1760 / Hildenborough) OX=882 GN=DVU_2175 PE=4 SV=1
577	DVU_0898	Uncharacterized protein OS=Desulfovibrio vulgaris (strain ATCC 29579 / DSM 644 / NCIMB 8303 / VKM B-1760 / Hildenborough) OX=882 GN=DVU_0898 PE=4 SV=1
578	DVU_1973	Rhodanese-like domain protein OS=Desulfovibrio vulgaris (strain ATCC 29579 / DSM 644 / NCIMB 8303 / VKM B-1760 / Hildenborough) OX=882 GN=DVU_1973 PE=4 SV=1
579	DVU_1952	Uncharacterized protein OS=Desulfovibrio vulgaris (strain ATCC 29579 / DSM 644 / NCIMB 8303 / VKM B-1760 / Hildenborough) OX=882 GN=DVU_1952 PE=4 SV=1
580	DVU_0227	Uncharacterized protein OS=Desulfovibrio vulgaris (strain ATCC 29579 / DSM 644 / NCIMB 8303 / VKM B-1760 / Hildenborough) OX=882 GN=DVU_0227 PE=4 SV=1
581	DVU_2983	3-isopropylmalate dehydratase small subunit OS=Desulfovibrio vulgaris (strain ATCC 29579 / DSM 644 / NCIMB 8303 / VKM B-1760 / Hildenborough) OX=882 GN=leuD PE=1 SV=1
582	DVU_2756	Aminodeoxyfutalosine synthase OS=Desulfovibrio vulgaris (strain ATCC 29579 / DSM 644 / NCIMB 8303 / VKM B-1760 / Hildenborough) OX=882 GN=mqnE PE=1 SV=1
583	DVU_3003	Radical SAM domain protein OS=Desulfovibrio vulgaris (strain ATCC 29579 / DSM 644 / NCIMB 8303 / VKM B-1760 / Hildenborough) OX=882 GN=DVU_3003 PE=4 SV=1
584	DVU_1647	Diaminopimelate decarboxylase OS=Desulfovibrio vulgaris (strain ATCC 29579 / DSM 644 / NCIMB 8303 / VKM B-1760 / Hildenborough) OX=882 GN=lysA-1 PE=3 SV=1
585	DVU_0100	TonB-dependent receptor OS=Desulfovibrio vulgaris (strain ATCC 29579 / DSM 644 / NCIMB 8303 / VKM B-1760 / Hildenborough) OX=882 GN=DVU_0100 PE=4 SV=1
586	DVU_2497	Lipoprotein, putative OS=Desulfovibrio vulgaris (strain ATCC 29579 / DSM 644 / NCIMB 8303 / VKM B-1760 / Hildenborough) OX=882 GN=DVU_2497 PE=4 SV=1
587	DVU_0046	Flagellar motor switch protein FliN OS=Desulfovibrio vulgaris (strain ATCC 29579 / DSM 644 / NCIMB 8303 / VKM B-1760 / Hildenborough) OX=882 GN=fliN PE=3 SV=1
588	DVU_0421	Agmatinase, putative OS=Desulfovibrio vulgaris (strain ATCC 29579 / DSM 644 / NCIMB 8303 / VKM B-1760 / Hildenborough) OX=882 GN=DVU_0421 PE=3 SV=1
589	DVU_2976	DUF1722 domain-containing protein OS=Desulfovibrio vulgaris (strain ATCC 29579 / DSM 644 / NCIMB 8303 / VKM B-1760 / Hildenborough) OX=882 GN=DVU_2976 PE=4 SV=1
590	DVU_2503	UDP-N-acetylmuramate--L-alanine ligase OS=Desulfovibrio vulgaris (strain ATCC 29579 / DSM 644 / NCIMB 8303 / VKM B-1760 / Hildenborough) OX=882 GN=murC PE=3 SV=1
591	DVU_0463	3-phosphoshikimate 1-carboxyvinyltransferase OS=Desulfovibrio vulgaris (strain ATCC 29579 / DSM 644 / NCIMB 8303 / VKM B-1760 / Hildenborough) OX=882 GN=aroA PE=1 SV=1
592	DVU_2320	3-octaprenyl-4-hydroxybenzoate carboxy-lyase family protein OS=Desulfovibrio vulgaris (strain ATCC 29579 / DSM 644 / NCIMB 8303 / VKM B-1760 / Hildenborough) OX=882 GN=DVU_2320 PE=1 SV=1
593	DVU_0599	Carbon starvation protein A, putative OS=Desulfovibrio vulgaris (strain ATCC 29579 / DSM 644 / NCIMB 8303 / VKM B-1760 / Hildenborough) OX=882 GN=DVU_0599 PE=3 SV=1
594	DVU_0172	Iron-sulfur cluster-binding protein OS=Desulfovibrio vulgaris (strain ATCC 29579 / DSM 644 / NCIMB 8303 / VKM B-1760 / Hildenborough) OX=882 GN=DVU_0172 PE=1 SV=1
595	DVU_2769	Uncharacterized protein OS=Desulfovibrio vulgaris (strain ATCC 29579 / DSM 644 / NCIMB 8303 / VKM B-1760 / Hildenborough) OX=882 GN=DVU_2769 PE=4 SV=1
596	DVU_2442	Heat shock protein, Hsp20 family OS=Desulfovibrio vulgaris (strain ATCC 29579 / DSM 644 / NCIMB 8303 / VKM B-1760 / Hildenborough) OX=882 GN=DVU_2442 PE=3 SV=1
597	DVU_3247	Efflux transporter, RND family, MFP subunit OS=Desulfovibrio vulgaris (strain ATCC 29579 / DSM 644 / NCIMB 8303 / VKM B-1760 / Hildenborough) OX=882 GN=DVU_3247 PE=3 SV=1
598	DVU_0876	Ribonuclease J OS=Desulfovibrio vulgaris (strain ATCC 29579 / DSM 644 / NCIMB 8303 / VKM B-1760 / Hildenborough) OX=882 GN=rnj PE=1 SV=1
599	DVU_1432	Radical SAM domain protein OS=Desulfovibrio vulgaris (strain ATCC 29579 / DSM 644 / NCIMB 8303 / VKM B-1760 / Hildenborough) OX=882 GN=DVU_1432 PE=4 SV=1
600	DVU_0687	Aldehyde:ferredoxin oxidoreductase, tungsten-containing, putative OS=Desulfovibrio vulgaris (strain ATCC 29579 / DSM 644 / NCIMB 8303 / VKM B-1760 / Hildenborough) OX=882 GN=DVU_0687 PE=1 SV=1
601	DVU_0404	Protein DsvD OS=Desulfovibrio vulgaris (strain ATCC 29579 / DSM 644 / NCIMB 8303 / VKM B-1760 / Hildenborough) OX=882 GN=dsvD PE=1 SV=1
602	DVU_2992	Glycosyl transferase, group 2 family protein OS=Desulfovibrio vulgaris (strain ATCC 29579 / DSM 644 / NCIMB 8303 / VKM B-1760 / Hildenborough) OX=882 GN=DVU_2992 PE=4 SV=1
603	DVU_0988	Carbohydrate kinase, PfkB family OS=Desulfovibrio vulgaris (strain ATCC 29579 / DSM 644 / NCIMB 8303 / VKM B-1760 / Hildenborough) OX=882 GN=DVU_0988 PE=4 SV=1
604	DVUA0070	Conserved domain protein OS=Desulfovibrio vulgaris (strain ATCC 29579 / DSM 644 / NCIMB 8303 / VKM B-1760 / Hildenborough) OX=882 GN=DVUA0070 PE=4 SV=1
605	DVU_0855	AdoMet-dependent heme synthase OS=Desulfovibrio vulgaris (strain ATCC 29579 / DSM 644 / NCIMB 8303 / VKM B-1760 / Hildenborough) OX=882 GN=ahbD PE=1 SV=1
606	DVU_2978	Hydrolase, haloacid dehalogenase-like family OS=Desulfovibrio vulgaris (strain ATCC 29579 / DSM 644 / NCIMB 8303 / VKM B-1760 / Hildenborough) OX=882 GN=DVU_2978 PE=4 SV=1
607	DVU_2927	50S ribosomal protein L7/L12 OS=Desulfovibrio vulgaris (strain ATCC 29579 / DSM 644 / NCIMB 8303 / VKM B-1760 / Hildenborough) OX=882 GN=rplL PE=3 SV=1
608	DVU_1582	Uncharacterized protein OS=Desulfovibrio vulgaris (strain ATCC 29579 / DSM 644 / NCIMB 8303 / VKM B-1760 / Hildenborough) OX=882 GN=DVU_1582 PE=4 SV=1
609	DVU_1310	50S ribosomal protein L16 OS=Desulfovibrio vulgaris (strain ATCC 29579 / DSM 644 / NCIMB 8303 / VKM B-1760 / Hildenborough) OX=882 GN=rplP PE=3 SV=1
610	DVU_0741	Uncharacterized protein OS=Desulfovibrio vulgaris (strain ATCC 29579 / DSM 644 / NCIMB 8303 / VKM B-1760 / Hildenborough) OX=882 GN=DVU_0741 PE=4 SV=1
611	DVU_3097	Outer membrane efflux protein OS=Desulfovibrio vulgaris (strain ATCC 29579 / DSM 644 / NCIMB 8303 / VKM B-1760 / Hildenborough) OX=882 GN=DVU_3097 PE=3 SV=1
612	DVU_2884	M18 family aminopeptidase OS=Desulfovibrio vulgaris (strain ATCC 29579 / DSM 644 / NCIMB 8303 / VKM B-1760 / Hildenborough) OX=882 GN=DVU_2884 PE=3 SV=1
613	DVU_2368	3-hydroxyacyl-[acyl-carrier-protein] dehydratase FabZ OS=Desulfovibrio vulgaris (strain ATCC 29579 / DSM 644 / NCIMB 8303 / VKM B-1760 / Hildenborough) OX=882 GN=fabZ PE=3 SV=1
614	DVU_0337	Uncharacterized protein OS=Desulfovibrio vulgaris (strain ATCC 29579 / DSM 644 / NCIMB 8303 / VKM B-1760 / Hildenborough) OX=882 GN=DVU_0337 PE=4 SV=1
615	DVU_1427	Response regulator OS=Desulfovibrio vulgaris (strain ATCC 29579 / DSM 644 / NCIMB 8303 / VKM B-1760 / Hildenborough) OX=882 GN=DVU_1427 PE=4 SV=1
616	DVU_0330	Response regulator OS=Desulfovibrio vulgaris (strain ATCC 29579 / DSM 644 / NCIMB 8303 / VKM B-1760 / Hildenborough) OX=882 GN=DVU_0330 PE=4 SV=1
617	DVU_0132	Probable membrane transporter protein OS=Desulfovibrio vulgaris (strain ATCC 29579 / DSM 644 / NCIMB 8303 / VKM B-1760 / Hildenborough) OX=882 GN=DVU_0132 PE=3 SV=1
618	DVU_3119	AMP-binding enzyme family protein OS=Desulfovibrio vulgaris (strain ATCC 29579 / DSM 644 / NCIMB 8303 / VKM B-1760 / Hildenborough) OX=882 GN=DVU_3119 PE=4 SV=1
619	DVU_1039	Lipoprotein, putative OS=Desulfovibrio vulgaris (strain ATCC 29579 / DSM 644 / NCIMB 8303 / VKM B-1760 / Hildenborough) OX=882 GN=DVU_1039 PE=4 SV=1
620	DVU_2416	EVE domain-containing protein OS=Desulfovibrio vulgaris (strain ATCC 29579 / DSM 644 / NCIMB 8303 / VKM B-1760 / Hildenborough) OX=882 GN=DVU_2416 PE=4 SV=1
621	DVU_3065	AMP-binding enzyme family protein OS=Desulfovibrio vulgaris (strain ATCC 29579 / DSM 644 / NCIMB 8303 / VKM B-1760 / Hildenborough) OX=882 GN=DVU_3065 PE=4 SV=1
622	DVU_2290	Hydrogenase, CooU subunit, putative OS=Desulfovibrio vulgaris (strain ATCC 29579 / DSM 644 / NCIMB 8303 / VKM B-1760 / Hildenborough) OX=882 GN=DVU_2290 PE=1 SV=1
623	DVU_1312	30S ribosomal protein S17 OS=Desulfovibrio vulgaris (strain ATCC 29579 / DSM 644 / NCIMB 8303 / VKM B-1760 / Hildenborough) OX=882 GN=rpsQ PE=3 SV=1
624	DVU_0273	Uncharacterized protein OS=Desulfovibrio vulgaris (strain ATCC 29579 / DSM 644 / NCIMB 8303 / VKM B-1760 / Hildenborough) OX=882 GN=DVU_0273 PE=4 SV=1
625	DVU_0716	Branched-chain amino acid ABC transporter, ATP-binding protein OS=Desulfovibrio vulgaris (strain ATCC 29579 / DSM 644 / NCIMB 8303 / VKM B-1760 / Hildenborough) OX=882 GN=DVU_0716 PE=4 SV=1
626	DVU_2885	Alcohol dehydrogenase, iron-containing OS=Desulfovibrio vulgaris (strain ATCC 29579 / DSM 644 / NCIMB 8303 / VKM B-1760 / Hildenborough) OX=882 GN=DVU_2885 PE=1 SV=1
627	DVU_2515	HD domain protein OS=Desulfovibrio vulgaris (strain ATCC 29579 / DSM 644 / NCIMB 8303 / VKM B-1760 / Hildenborough) OX=882 GN=DVU_2515 PE=4 SV=1
628	DVU_2310	Metallo-beta-lactamase family protein OS=Desulfovibrio vulgaris (strain ATCC 29579 / DSM 644 / NCIMB 8303 / VKM B-1760 / Hildenborough) OX=882 GN=DVU_2310 PE=4 SV=1
629	DVU_0838	RNA-binding protein KhpA OS=Desulfovibrio vulgaris (strain ATCC 29579 / DSM 644 / NCIMB 8303 / VKM B-1760 / Hildenborough) OX=882 GN=khpA PE=1 SV=1
630	DVU_0682	DNA-binding protein, putative OS=Desulfovibrio vulgaris (strain ATCC 29579 / DSM 644 / NCIMB 8303 / VKM B-1760 / Hildenborough) OX=882 GN=DVU_0682 PE=1 SV=1
631	DVU_3167	Siroheme decarboxylase beta subunit OS=Desulfovibrio vulgaris (strain ATCC 29579 / DSM 644 / NCIMB 8303 / VKM B-1760 / Hildenborough) OX=882 GN=ahbB PE=1 SV=1
632	DVU_3010	Aminotransferase, DegT/DnrJ/EryC1/StrS family OS=Desulfovibrio vulgaris (strain ATCC 29579 / DSM 644 / NCIMB 8303 / VKM B-1760 / Hildenborough) OX=882 GN=DVU_3010 PE=3 SV=1
633	DVU_0251	Probable membrane transporter protein OS=Desulfovibrio vulgaris (strain ATCC 29579 / DSM 644 / NCIMB 8303 / VKM B-1760 / Hildenborough) OX=882 GN=DVU_0251 PE=3 SV=1
634	DVU_1843	Uncharacterized protein OS=Desulfovibrio vulgaris (strain ATCC 29579 / DSM 644 / NCIMB 8303 / VKM B-1760 / Hildenborough) OX=882 GN=DVU_1843 PE=4 SV=1
635	DVU_1223	YcaO domain-containing protein OS=Desulfovibrio vulgaris (strain ATCC 29579 / DSM 644 / NCIMB 8303 / VKM B-1760 / Hildenborough) OX=882 GN=DVU_1223 PE=4 SV=1
636	DVU_1545	Hemolysin-type calcium-binding repeat/calx-beta domain protein OS=Desulfovibrio vulgaris (strain ATCC 29579 / DSM 644 / NCIMB 8303 / VKM B-1760 / Hildenborough) OX=882 GN=DVU_1545 PE=4 SV=1
637	DVU_2923	Transcription termination/antitermination protein NusG OS=Desulfovibrio vulgaris (strain ATCC 29579 / DSM 644 / NCIMB 8303 / VKM B-1760 / Hildenborough) OX=882 GN=nusG PE=3 SV=1
638	DVU_0392	Aminotransferase OS=Desulfovibrio vulgaris (strain ATCC 29579 / DSM 644 / NCIMB 8303 / VKM B-1760 / Hildenborough) OX=882 GN=DVU_0392 PE=3 SV=1
639	DVU_0047	Flagellar protein FliL OS=Desulfovibrio vulgaris (strain ATCC 29579 / DSM 644 / NCIMB 8303 / VKM B-1760 / Hildenborough) OX=882 GN=DVU_0047 PE=3 SV=1
640	DVU_1208	Phosphate acyltransferase OS=Desulfovibrio vulgaris (strain ATCC 29579 / DSM 644 / NCIMB 8303 / VKM B-1760 / Hildenborough) OX=882 GN=plsX PE=3 SV=1
641	DVU_0835	50S ribosomal protein L19 OS=Desulfovibrio vulgaris (strain ATCC 29579 / DSM 644 / NCIMB 8303 / VKM B-1760 / Hildenborough) OX=882 GN=rplS PE=3 SV=1
642	DVU_0650	Sirohydrochlorin cobaltochelatase CbiKP OS=Desulfovibrio vulgaris (strain ATCC 29579 / DSM 644 / NCIMB 8303 / VKM B-1760 / Hildenborough) OX=882 GN=cbiKp PE=1 SV=1
643	DVU_0750	Methyl-accepting chemotaxis protein OS=Desulfovibrio vulgaris (strain ATCC 29579 / DSM 644 / NCIMB 8303 / VKM B-1760 / Hildenborough) OX=882 GN=DVU_0750 PE=3 SV=1
644	DVU_1933	Peptidase, PfpI family OS=Desulfovibrio vulgaris (strain ATCC 29579 / DSM 644 / NCIMB 8303 / VKM B-1760 / Hildenborough) OX=882 GN=DVU_1933 PE=3 SV=1
645	DVU_1022	SUF system FeS assembly ATPase SufC, putative OS=Desulfovibrio vulgaris (strain ATCC 29579 / DSM 644 / NCIMB 8303 / VKM B-1760 / Hildenborough) OX=882 GN=DVU_1022 PE=1 SV=1
646	DVU_2735	Phenylacetate-coenzyme A ligase OS=Desulfovibrio vulgaris (strain ATCC 29579 / DSM 644 / NCIMB 8303 / VKM B-1760 / Hildenborough) OX=882 GN=paaK-3 PE=3 SV=1
647	DVU_2369	UDP-3-O-acylglucosamine N-acyltransferase OS=Desulfovibrio vulgaris (strain ATCC 29579 / DSM 644 / NCIMB 8303 / VKM B-1760 / Hildenborough) OX=882 GN=lpxD PE=3 SV=1
648	DVU_0780	ATP synthase F0, B' subunit, putative OS=Desulfovibrio vulgaris (strain ATCC 29579 / DSM 644 / NCIMB 8303 / VKM B-1760 / Hildenborough) OX=882 GN=DVU_0780 PE=3 SV=1
649	DVU_3062	Histidine kinase OS=Desulfovibrio vulgaris (strain ATCC 29579 / DSM 644 / NCIMB 8303 / VKM B-1760 / Hildenborough) OX=882 GN=DVU_3062 PE=4 SV=1
650	DVU_2324	Copper-translocating P-type ATPase OS=Desulfovibrio vulgaris (strain ATCC 29579 / DSM 644 / NCIMB 8303 / VKM B-1760 / Hildenborough) OX=882 GN=DVU_2324 PE=4 SV=1
651	DVU_3059	Signal recognition particle receptor FtsY OS=Desulfovibrio vulgaris (strain ATCC 29579 / DSM 644 / NCIMB 8303 / VKM B-1760 / Hildenborough) OX=882 GN=ftsY PE=3 SV=1
652	DVUA0071	Glycosyl transferase, group 1/2 family protein OS=Desulfovibrio vulgaris (strain ATCC 29579 / DSM 644 / NCIMB 8303 / VKM B-1760 / Hildenborough) OX=882 GN=DVUA0071 PE=4 SV=1
653	DVU_0967	Amino acid ABC transporter, permease protein, His/Glu/Gln/Arg/opine family OS=Desulfovibrio vulgaris (strain ATCC 29579 / DSM 644 / NCIMB 8303 / VKM B-1760 / Hildenborough) OX=882 GN=DVU_0967 PE=1 SV=1
654	DVU_2070	Cell division coordinator CpoB OS=Desulfovibrio vulgaris (strain ATCC 29579 / DSM 644 / NCIMB 8303 / VKM B-1760 / Hildenborough) OX=882 GN=cpoB PE=3 SV=1
655	DVU_2571	Ferrous iron transport protein B OS=Desulfovibrio vulgaris (strain ATCC 29579 / DSM 644 / NCIMB 8303 / VKM B-1760 / Hildenborough) OX=882 GN=feoB PE=3 SV=1
656	DVU_3152	Histidine kinase OS=Desulfovibrio vulgaris (strain ATCC 29579 / DSM 644 / NCIMB 8303 / VKM B-1760 / Hildenborough) OX=882 GN=DVU_3152 PE=4 SV=1
657	DVU_3047	Aminotransferase, class IV OS=Desulfovibrio vulgaris (strain ATCC 29579 / DSM 644 / NCIMB 8303 / VKM B-1760 / Hildenborough) OX=882 GN=DVU_3047 PE=4 SV=1
658	DVU_2554	LPG_synthase_C domain-containing protein OS=Desulfovibrio vulgaris (strain ATCC 29579 / DSM 644 / NCIMB 8303 / VKM B-1760 / Hildenborough) OX=882 GN=DVU_2554 PE=4 SV=1
659	DVU_0456	DHH family protein OS=Desulfovibrio vulgaris (strain ATCC 29579 / DSM 644 / NCIMB 8303 / VKM B-1760 / Hildenborough) OX=882 GN=DVU_0456 PE=4 SV=1
660	DVU_1418	Histidine kinase OS=Desulfovibrio vulgaris (strain ATCC 29579 / DSM 644 / NCIMB 8303 / VKM B-1760 / Hildenborough) OX=882 GN=DVU_1418 PE=4 SV=1
661	DVU_1758	Lipoprotein, putative OS=Desulfovibrio vulgaris (strain ATCC 29579 / DSM 644 / NCIMB 8303 / VKM B-1760 / Hildenborough) OX=882 GN=DVU_1758 PE=4 SV=1
662	DVU_2686	Peptidase, S24 family OS=Desulfovibrio vulgaris (strain ATCC 29579 / DSM 644 / NCIMB 8303 / VKM B-1760 / Hildenborough) OX=882 GN=DVU_2686 PE=4 SV=1
663	DVU_0265	Membrane protein, putative OS=Desulfovibrio vulgaris (strain ATCC 29579 / DSM 644 / NCIMB 8303 / VKM B-1760 / Hildenborough) OX=882 GN=DVU_0265 PE=4 SV=1
664	DVU_3249	Lipoprotein, putative OS=Desulfovibrio vulgaris (strain ATCC 29579 / DSM 644 / NCIMB 8303 / VKM B-1760 / Hildenborough) OX=882 GN=DVU_3249 PE=4 SV=1
665	DVU_3084	Transcriptional regulator, putative OS=Desulfovibrio vulgaris (strain ATCC 29579 / DSM 644 / NCIMB 8303 / VKM B-1760 / Hildenborough) OX=882 GN=DVU_3084 PE=3 SV=1
666	DVU_2404	Heterodisulfide reductase, C subunit OS=Desulfovibrio vulgaris (strain ATCC 29579 / DSM 644 / NCIMB 8303 / VKM B-1760 / Hildenborough) OX=882 GN=hdrC PE=4 SV=1
667	DVU_1890	Porphobilinogen deaminase OS=Desulfovibrio vulgaris (strain ATCC 29579 / DSM 644 / NCIMB 8303 / VKM B-1760 / Hildenborough) OX=882 GN=hemC PE=3 SV=1
668	DVU_3022	Histidine kinase OS=Desulfovibrio vulgaris (strain ATCC 29579 / DSM 644 / NCIMB 8303 / VKM B-1760 / Hildenborough) OX=882 GN=DVU_3022 PE=4 SV=1
669	DVU_3235	IMP cyclohydrolase, putative OS=Desulfovibrio vulgaris (strain ATCC 29579 / DSM 644 / NCIMB 8303 / VKM B-1760 / Hildenborough) OX=882 GN=DVU_3235 PE=4 SV=1
670	DVU_1688	1-acyl-sn-glycerol-3-phosphate acyltransferase, putative OS=Desulfovibrio vulgaris (strain ATCC 29579 / DSM 644 / NCIMB 8303 / VKM B-1760 / Hildenborough) OX=882 GN=DVU_1688 PE=4 SV=1
671	DVU_0242	SEC-C motif domain protein OS=Desulfovibrio vulgaris (strain ATCC 29579 / DSM 644 / NCIMB 8303 / VKM B-1760 / Hildenborough) OX=882 GN=DVU_0242 PE=4 SV=1
672	DVU_1747	ATPase, histidine kinase-, DNA gyrase B-, and HSP90-like domain protein OS=Desulfovibrio vulgaris (strain ATCC 29579 / DSM 644 / NCIMB 8303 / VKM B-1760 / Hildenborough) OX=882 GN=DVU_1747 PE=4 SV=1
673	DVU_1681	Cell shape-determining protein MreB OS=Desulfovibrio vulgaris (strain ATCC 29579 / DSM 644 / NCIMB 8303 / VKM B-1760 / Hildenborough) OX=882 GN=mreB-2 PE=3 SV=1
674	DVU_1799	Elongation factor G OS=Desulfovibrio vulgaris (strain ATCC 29579 / DSM 644 / NCIMB 8303 / VKM B-1760 / Hildenborough) OX=882 GN=fusA-2 PE=3 SV=1
675	DVU_0796	Histidinol dehydrogenase OS=Desulfovibrio vulgaris (strain ATCC 29579 / DSM 644 / NCIMB 8303 / VKM B-1760 / Hildenborough) OX=882 GN=hisD PE=3 SV=1
676	DVU_2329	Hydrogenase accessory protein HypB OS=Desulfovibrio vulgaris (strain ATCC 29579 / DSM 644 / NCIMB 8303 / VKM B-1760 / Hildenborough) OX=882 GN=hypB PE=3 SV=1
677	DVU_0325	Hydrogenase maturation factor OS=Desulfovibrio vulgaris (strain ATCC 29579 / DSM 644 / NCIMB 8303 / VKM B-1760 / Hildenborough) OX=882 GN=hypD PE=1 SV=1
678	DVU_1816	Uncharacterized protein OS=Desulfovibrio vulgaris (strain ATCC 29579 / DSM 644 / NCIMB 8303 / VKM B-1760 / Hildenborough) OX=882 GN=DVU_1816 PE=3 SV=1
679	DVU_0865	Zinc metalloprotease OS=Desulfovibrio vulgaris (strain ATCC 29579 / DSM 644 / NCIMB 8303 / VKM B-1760 / Hildenborough) OX=882 GN=DVU_0865 PE=3 SV=1
680	DVU_2330	Iron-sulfur cluster carrier protein OS=Desulfovibrio vulgaris (strain ATCC 29579 / DSM 644 / NCIMB 8303 / VKM B-1760 / Hildenborough) OX=882 GN=DVU_2330 PE=3 SV=1
681	DVU_0755	Sensor histidine kinase, putative OS=Desulfovibrio vulgaris (strain ATCC 29579 / DSM 644 / NCIMB 8303 / VKM B-1760 / Hildenborough) OX=882 GN=DVU_0755 PE=4 SV=1
682	DVU_2580	Response regulator OS=Desulfovibrio vulgaris (strain ATCC 29579 / DSM 644 / NCIMB 8303 / VKM B-1760 / Hildenborough) OX=882 GN=DVU_2580 PE=4 SV=1
683	DVU_1429	Ribosome-binding ATPase YchF OS=Desulfovibrio vulgaris (strain ATCC 29579 / DSM 644 / NCIMB 8303 / VKM B-1760 / Hildenborough) OX=882 GN=ychF PE=3 SV=1
684	DVU_2970	Acetyltransferase, GNAT family OS=Desulfovibrio vulgaris (strain ATCC 29579 / DSM 644 / NCIMB 8303 / VKM B-1760 / Hildenborough) OX=882 GN=DVU_2970 PE=4 SV=1
685	DVU_0396	Integration host factor subunit alpha OS=Desulfovibrio vulgaris (strain ATCC 29579 / DSM 644 / NCIMB 8303 / VKM B-1760 / Hildenborough) OX=882 GN=hup-1 PE=1 SV=1
686	DVU_0105	Glutamine ABC transporter, ATP-binding protein OS=Desulfovibrio vulgaris (strain ATCC 29579 / DSM 644 / NCIMB 8303 / VKM B-1760 / Hildenborough) OX=882 GN=DVU_0105 PE=3 SV=1
687	DVUA0005	Universal stress protein family OS=Desulfovibrio vulgaris (strain ATCC 29579 / DSM 644 / NCIMB 8303 / VKM B-1760 / Hildenborough) OX=882 GN=DVUA0005 PE=4 SV=1
688	DVU_1207	3-oxoacyl-[acyl-carrier-protein] synthase 3 OS=Desulfovibrio vulgaris (strain ATCC 29579 / DSM 644 / NCIMB 8303 / VKM B-1760 / Hildenborough) OX=882 GN=fabH PE=3 SV=1
689	DVU_1244	MlaD domain-containing protein OS=Desulfovibrio vulgaris (strain ATCC 29579 / DSM 644 / NCIMB 8303 / VKM B-1760 / Hildenborough) OX=882 GN=DVU_1244 PE=4 SV=1
690	DVU_2305	Uncharacterized protein OS=Desulfovibrio vulgaris (strain ATCC 29579 / DSM 644 / NCIMB 8303 / VKM B-1760 / Hildenborough) OX=882 GN=DVU_2305 PE=3 SV=1
691	DVUA0099	HAMP domain protein OS=Desulfovibrio vulgaris (strain ATCC 29579 / DSM 644 / NCIMB 8303 / VKM B-1760 / Hildenborough) OX=882 GN=DVUA0099 PE=4 SV=1
692	DVU_2313	6-phosphogluconolactonase OS=Desulfovibrio vulgaris (strain ATCC 29579 / DSM 644 / NCIMB 8303 / VKM B-1760 / Hildenborough) OX=882 GN=pgl PE=3 SV=1
693	DVU_2932	Uncharacterized protein OS=Desulfovibrio vulgaris (strain ATCC 29579 / DSM 644 / NCIMB 8303 / VKM B-1760 / Hildenborough) OX=882 GN=DVU_2932 PE=3 SV=1
694	DVU_2517	HD domain-containing protein OS=Desulfovibrio vulgaris (strain ATCC 29579 / DSM 644 / NCIMB 8303 / VKM B-1760 / Hildenborough) OX=882 GN=DVU_2517 PE=4 SV=1
695	DVU_0477	Isocitrate dehydrogenase (NADP(+)) OS=Desulfovibrio vulgaris (strain ATCC 29579 / DSM 644 / NCIMB 8303 / VKM B-1760 / Hildenborough) OX=882 GN=icd PE=4 SV=1
696	DVU_1682	GAF domain protein OS=Desulfovibrio vulgaris (strain ATCC 29579 / DSM 644 / NCIMB 8303 / VKM B-1760 / Hildenborough) OX=882 GN=DVU_1682 PE=4 SV=1
697	DVU_1627	ABC transporter, ATP-binding protein OS=Desulfovibrio vulgaris (strain ATCC 29579 / DSM 644 / NCIMB 8303 / VKM B-1760 / Hildenborough) OX=882 GN=DVU_1627 PE=4 SV=1
698	DVU_0422	Sensory box/GGDEF domain/EAL domain protein OS=Desulfovibrio vulgaris (strain ATCC 29579 / DSM 644 / NCIMB 8303 / VKM B-1760 / Hildenborough) OX=882 GN=DVU_0422 PE=4 SV=1
699	DVU_2394	Sigma-54 dependent transcriptional regulator/response regulator OS=Desulfovibrio vulgaris (strain ATCC 29579 / DSM 644 / NCIMB 8303 / VKM B-1760 / Hildenborough) OX=882 GN=DVU_2394 PE=4 SV=1
700	DVU_0626	Acetolactate synthase small subunit OS=Desulfovibrio vulgaris (strain ATCC 29579 / DSM 644 / NCIMB 8303 / VKM B-1760 / Hildenborough) OX=882 GN=ilvN-1 PE=1 SV=1
701	DVU_3193	DNA-binding domain, excisionase family OS=Desulfovibrio vulgaris (strain ATCC 29579 / DSM 644 / NCIMB 8303 / VKM B-1760 / Hildenborough) OX=882 GN=DVU_3193 PE=4 SV=1
702	DVU_0483	DNA mismatch repair protein MutL OS=Desulfovibrio vulgaris (strain ATCC 29579 / DSM 644 / NCIMB 8303 / VKM B-1760 / Hildenborough) OX=882 GN=mutL PE=3 SV=1
703	DVU_3182	Chemoreceptor protein A OS=Desulfovibrio vulgaris (strain ATCC 29579 / DSM 644 / NCIMB 8303 / VKM B-1760 / Hildenborough) OX=882 GN=dcrA PE=3 SV=2
704	DVU_1847	Iron-sulfur cluster carrier protein OS=Desulfovibrio vulgaris (strain ATCC 29579 / DSM 644 / NCIMB 8303 / VKM B-1760 / Hildenborough) OX=882 GN=DVU_1847 PE=3 SV=1
705	DVU_1583	TPR domain protein OS=Desulfovibrio vulgaris (strain ATCC 29579 / DSM 644 / NCIMB 8303 / VKM B-1760 / Hildenborough) OX=882 GN=DVU_1583 PE=4 SV=1
706	DVU_2367	Acyl-[acyl-carrier-protein]--UDP-N-acetylglucosamine O-acyltransferase OS=Desulfovibrio vulgaris (strain ATCC 29579 / DSM 644 / NCIMB 8303 / VKM B-1760 / Hildenborough) OX=882 GN=lpxA PE=3 SV=1
707	DVU_0742	Uncharacterized protein OS=Desulfovibrio vulgaris (strain ATCC 29579 / DSM 644 / NCIMB 8303 / VKM B-1760 / Hildenborough) OX=882 GN=DVU_0742 PE=4 SV=1
708	DVU_1613	Pyridine nucleotide-disulfide oxidoreductase OS=Desulfovibrio vulgaris (strain ATCC 29579 / DSM 644 / NCIMB 8303 / VKM B-1760 / Hildenborough) OX=882 GN=DVU_1613 PE=1 SV=1
709	DVU_1408	Uncharacterized protein OS=Desulfovibrio vulgaris (strain ATCC 29579 / DSM 644 / NCIMB 8303 / VKM B-1760 / Hildenborough) OX=882 GN=DVU_1408 PE=4 SV=1
710	DVU_2531	Ribulose-phosphate 3-epimerase OS=Desulfovibrio vulgaris (strain ATCC 29579 / DSM 644 / NCIMB 8303 / VKM B-1760 / Hildenborough) OX=882 GN=rpe PE=3 SV=1
711	DVU_1428	Phosphoglucomutase (alpha-D-glucose-1,6-bisphosphate-dependent) OS=Desulfovibrio vulgaris (strain ATCC 29579 / DSM 644 / NCIMB 8303 / VKM B-1760 / Hildenborough) OX=882 GN=pgm PE=3 SV=1
712	DVU_3258	UDP-N-acetylglucosamine 1-carboxyvinyltransferase OS=Desulfovibrio vulgaris (strain ATCC 29579 / DSM 644 / NCIMB 8303 / VKM B-1760 / Hildenborough) OX=882 GN=murA PE=3 SV=1
713	DVU_3161	ABC transporter, ATP-binding protein OS=Desulfovibrio vulgaris (strain ATCC 29579 / DSM 644 / NCIMB 8303 / VKM B-1760 / Hildenborough) OX=882 GN=DVU_3161 PE=4 SV=1
714	DVU_1882	HDIG domain protein OS=Desulfovibrio vulgaris (strain ATCC 29579 / DSM 644 / NCIMB 8303 / VKM B-1760 / Hildenborough) OX=882 GN=DVU_1882 PE=4 SV=1
715	DVU_1898	Glycine--tRNA ligase alpha subunit OS=Desulfovibrio vulgaris (strain ATCC 29579 / DSM 644 / NCIMB 8303 / VKM B-1760 / Hildenborough) OX=882 GN=glyQ PE=3 SV=1
716	DVU_2332	Pyrroline-5-carboxylate reductase OS=Desulfovibrio vulgaris (strain ATCC 29579 / DSM 644 / NCIMB 8303 / VKM B-1760 / Hildenborough) OX=882 GN=proC PE=3 SV=1
717	DVU_0715	Branched-chain amino acid ABC transporter, ATP binding protein OS=Desulfovibrio vulgaris (strain ATCC 29579 / DSM 644 / NCIMB 8303 / VKM B-1760 / Hildenborough) OX=882 GN=DVU_0715 PE=4 SV=1
718	DVU_1370	Uncharacterized protein OS=Desulfovibrio vulgaris (strain ATCC 29579 / DSM 644 / NCIMB 8303 / VKM B-1760 / Hildenborough) OX=882 GN=DVU_1370 PE=4 SV=1
719	DVU_2448	Pantothenate synthetase OS=Desulfovibrio vulgaris (strain ATCC 29579 / DSM 644 / NCIMB 8303 / VKM B-1760 / Hildenborough) OX=882 GN=panC PE=3 SV=1
720	DVU_1029	Histidinol-phosphate aminotransferase OS=Desulfovibrio vulgaris (strain ATCC 29579 / DSM 644 / NCIMB 8303 / VKM B-1760 / Hildenborough) OX=882 GN=hisC PE=1 SV=1
721	DVU_0946	Sigma-54 dependent transcriptional regulator/response regulator OS=Desulfovibrio vulgaris (strain ATCC 29579 / DSM 644 / NCIMB 8303 / VKM B-1760 / Hildenborough) OX=882 GN=DVU_0946 PE=1 SV=1
722	DVU_0006	Universal stress protein family OS=Desulfovibrio vulgaris (strain ATCC 29579 / DSM 644 / NCIMB 8303 / VKM B-1760 / Hildenborough) OX=882 GN=DVU_0006 PE=3 SV=1
723	DVU_0522	Flagellar assembly factor FliW OS=Desulfovibrio vulgaris (strain ATCC 29579 / DSM 644 / NCIMB 8303 / VKM B-1760 / Hildenborough) OX=882 GN=fliW PE=1 SV=1
724	DVU_1431	Hpt domain protein/STAS domain protein OS=Desulfovibrio vulgaris (strain ATCC 29579 / DSM 644 / NCIMB 8303 / VKM B-1760 / Hildenborough) OX=882 GN=DVU_1431 PE=4 SV=1
725	DVU_0887	Peptidoglycan lytic exotransglycosylase OS=Desulfovibrio vulgaris (strain ATCC 29579 / DSM 644 / NCIMB 8303 / VKM B-1760 / Hildenborough) OX=882 GN=DVU_0887 PE=4 SV=1
726	DVU_2523	Lipoprotein, putative OS=Desulfovibrio vulgaris (strain ATCC 29579 / DSM 644 / NCIMB 8303 / VKM B-1760 / Hildenborough) OX=882 GN=DVU_2523 PE=4 SV=1
727	DVU_1186	MazG family protein OS=Desulfovibrio vulgaris (strain ATCC 29579 / DSM 644 / NCIMB 8303 / VKM B-1760 / Hildenborough) OX=882 GN=DVU_1186 PE=4 SV=1
728	DVU_0138	Response regulator OS=Desulfovibrio vulgaris (strain ATCC 29579 / DSM 644 / NCIMB 8303 / VKM B-1760 / Hildenborough) OX=882 GN=DVU_0138 PE=4 SV=1
729	DVU_1914	(R)-citramalate synthase OS=Desulfovibrio vulgaris (strain ATCC 29579 / DSM 644 / NCIMB 8303 / VKM B-1760 / Hildenborough) OX=882 GN=DVU_1914 PE=3 SV=1
730	DVU_1593	Chemotaxis protein CheY OS=Desulfovibrio vulgaris (strain ATCC 29579 / DSM 644 / NCIMB 8303 / VKM B-1760 / Hildenborough) OX=882 GN=cheY-1 PE=4 SV=1
731	DVU_0637	Uncharacterized protein OS=Desulfovibrio vulgaris (strain ATCC 29579 / DSM 644 / NCIMB 8303 / VKM B-1760 / Hildenborough) OX=882 GN=DVU_0637 PE=4 SV=1
732	DVU_1319	50S ribosomal protein L18 OS=Desulfovibrio vulgaris (strain ATCC 29579 / DSM 644 / NCIMB 8303 / VKM B-1760 / Hildenborough) OX=882 GN=rplR PE=3 SV=1
733	DVU_1589	Znf/thioredoxin_put domain-containing protein OS=Desulfovibrio vulgaris (strain ATCC 29579 / DSM 644 / NCIMB 8303 / VKM B-1760 / Hildenborough) OX=882 GN=DVU_1589 PE=4 SV=1
734	DVU_1419	Sigma-54 dependent transcriptional regulator/response regulator OS=Desulfovibrio vulgaris (strain ATCC 29579 / DSM 644 / NCIMB 8303 / VKM B-1760 / Hildenborough) OX=882 GN=DVU_1419 PE=4 SV=1
735	DVU_0331	Histidine kinase OS=Desulfovibrio vulgaris (strain ATCC 29579 / DSM 644 / NCIMB 8303 / VKM B-1760 / Hildenborough) OX=882 GN=DVU_0331 PE=4 SV=1
736	DVU_1360	UDP-glucose 4-epimerase OS=Desulfovibrio vulgaris (strain ATCC 29579 / DSM 644 / NCIMB 8303 / VKM B-1760 / Hildenborough) OX=882 GN=galE PE=3 SV=1
737	DVU_0128	Membrane protein, putative OS=Desulfovibrio vulgaris (strain ATCC 29579 / DSM 644 / NCIMB 8303 / VKM B-1760 / Hildenborough) OX=882 GN=DVU_0128 PE=3 SV=1
738	DVU_2079	Histidine kinase OS=Desulfovibrio vulgaris (strain ATCC 29579 / DSM 644 / NCIMB 8303 / VKM B-1760 / Hildenborough) OX=882 GN=DVU_2079 PE=4 SV=1
739	DVU_2568	Peptidase, M20/M25/M40 family OS=Desulfovibrio vulgaris (strain ATCC 29579 / DSM 644 / NCIMB 8303 / VKM B-1760 / Hildenborough) OX=882 GN=DVU_2568 PE=4 SV=1
740	DVU_2460	Uncharacterized protein OS=Desulfovibrio vulgaris (strain ATCC 29579 / DSM 644 / NCIMB 8303 / VKM B-1760 / Hildenborough) OX=882 GN=DVU_2460 PE=1 SV=1
741	DVU_0055	4-hydroxy-3-methylbut-2-enyl diphosphate reductase OS=Desulfovibrio vulgaris (strain ATCC 29579 / DSM 644 / NCIMB 8303 / VKM B-1760 / Hildenborough) OX=882 GN=ispH PE=1 SV=1
742	DVU_0959	Replicative DNA helicase OS=Desulfovibrio vulgaris (strain ATCC 29579 / DSM 644 / NCIMB 8303 / VKM B-1760 / Hildenborough) OX=882 GN=dnaB PE=3 SV=1
743	DVUA0116	Uncharacterized protein OS=Desulfovibrio vulgaris (strain ATCC 29579 / DSM 644 / NCIMB 8303 / VKM B-1760 / Hildenborough) OX=882 GN=DVUA0116 PE=4 SV=1
744	DVU_3198	DNA polymerase III subunit gamma/tau OS=Desulfovibrio vulgaris (strain ATCC 29579 / DSM 644 / NCIMB 8303 / VKM B-1760 / Hildenborough) OX=882 GN=dnaX PE=3 SV=1
745	DVU_2979	Phosphatidylserine decarboxylase proenzyme OS=Desulfovibrio vulgaris (strain ATCC 29579 / DSM 644 / NCIMB 8303 / VKM B-1760 / Hildenborough) OX=882 GN=psd PE=3 SV=1
746	DVU_1981	UPF0234 protein DVU_1981 OS=Desulfovibrio vulgaris (strain ATCC 29579 / DSM 644 / NCIMB 8303 / VKM B-1760 / Hildenborough) OX=882 GN=DVU_1981 PE=3 SV=1
747	DVU_1177	Uncharacterized protein OS=Desulfovibrio vulgaris (strain ATCC 29579 / DSM 644 / NCIMB 8303 / VKM B-1760 / Hildenborough) OX=882 GN=DVU_1177 PE=4 SV=1
748	DVU_3107	Cytochrome c family protein OS=Desulfovibrio vulgaris (strain ATCC 29579 / DSM 644 / NCIMB 8303 / VKM B-1760 / Hildenborough) OX=882 GN=DVU_3107 PE=4 SV=1
749	DVU_0577	Formate dehydrogenase formation protein FdhE, putative OS=Desulfovibrio vulgaris (strain ATCC 29579 / DSM 644 / NCIMB 8303 / VKM B-1760 / Hildenborough) OX=882 GN=DVU_0577 PE=4 SV=1
750	DVU_0971	Molybdenum cofactor biosynthesis protein OS=Desulfovibrio vulgaris (strain ATCC 29579 / DSM 644 / NCIMB 8303 / VKM B-1760 / Hildenborough) OX=882 GN=DVU_0971 PE=4 SV=1
751	DVU_2484	Cytochrome c family protein OS=Desulfovibrio vulgaris (strain ATCC 29579 / DSM 644 / NCIMB 8303 / VKM B-1760 / Hildenborough) OX=882 GN=DVU_2484 PE=4 SV=1
752	DVU_2752	Rhodanese-like domain protein OS=Desulfovibrio vulgaris (strain ATCC 29579 / DSM 644 / NCIMB 8303 / VKM B-1760 / Hildenborough) OX=882 GN=DVU_2752 PE=4 SV=1
753	DVU_0390	Glycolate oxidase, subunit GlcD, putative OS=Desulfovibrio vulgaris (strain ATCC 29579 / DSM 644 / NCIMB 8303 / VKM B-1760 / Hildenborough) OX=882 GN=DVU_0390 PE=4 SV=1
754	DVU_1584	RNA polymerase sigma factor OS=Desulfovibrio vulgaris (strain ATCC 29579 / DSM 644 / NCIMB 8303 / VKM B-1760 / Hildenborough) OX=882 GN=DVU_1584 PE=3 SV=1
755	DVU_2968	Histidine kinase OS=Desulfovibrio vulgaris (strain ATCC 29579 / DSM 644 / NCIMB 8303 / VKM B-1760 / Hildenborough) OX=882 GN=DVU_2968 PE=4 SV=1
756	DVU_3316	Dihydroorotate dehydrogenase OS=Desulfovibrio vulgaris (strain ATCC 29579 / DSM 644 / NCIMB 8303 / VKM B-1760 / Hildenborough) OX=882 GN=pyrD PE=1 SV=1
757	DVUA0006	Magnesium transporter MgtE, putative OS=Desulfovibrio vulgaris (strain ATCC 29579 / DSM 644 / NCIMB 8303 / VKM B-1760 / Hildenborough) OX=882 GN=DVUA0006 PE=3 SV=1
758	DVU_0843	EPSP_synthase domain-containing protein OS=Desulfovibrio vulgaris (strain ATCC 29579 / DSM 644 / NCIMB 8303 / VKM B-1760 / Hildenborough) OX=882 GN=DVU_0843 PE=1 SV=1
759	DVU_1631	Nucleotide-binding protein DVU_1631 OS=Desulfovibrio vulgaris (strain ATCC 29579 / DSM 644 / NCIMB 8303 / VKM B-1760 / Hildenborough) OX=882 GN=DVU_1631 PE=3 SV=1
760	DVU_2516	CBS domain protein OS=Desulfovibrio vulgaris (strain ATCC 29579 / DSM 644 / NCIMB 8303 / VKM B-1760 / Hildenborough) OX=882 GN=DVU_2516 PE=4 SV=1
761	DVU_1668	Outer-membrane lipoprotein carrier protein OS=Desulfovibrio vulgaris (strain ATCC 29579 / DSM 644 / NCIMB 8303 / VKM B-1760 / Hildenborough) OX=882 GN=DVU_1668 PE=3 SV=1
762	DVU_1765	ThiH protein, putative OS=Desulfovibrio vulgaris (strain ATCC 29579 / DSM 644 / NCIMB 8303 / VKM B-1760 / Hildenborough) OX=882 GN=DVU_1765 PE=4 SV=1
763	DVUA0126	Uncharacterized protein OS=Desulfovibrio vulgaris (strain ATCC 29579 / DSM 644 / NCIMB 8303 / VKM B-1760 / Hildenborough) OX=882 GN=DVUA0126 PE=4 SV=1
764	DVU_1382	HesB family selenoprotein OS=Desulfovibrio vulgaris (strain ATCC 29579 / DSM 644 / NCIMB 8303 / VKM B-1760 / Hildenborough) OX=882 GN=DVU_1382 PE=4 SV=2
765	DVU_0053	Sulfate permease, putative OS=Desulfovibrio vulgaris (strain ATCC 29579 / DSM 644 / NCIMB 8303 / VKM B-1760 / Hildenborough) OX=882 GN=DVU_0053 PE=3 SV=1
766	DVU_1580	Ribose 5-phosphate isomerase, putative OS=Desulfovibrio vulgaris (strain ATCC 29579 / DSM 644 / NCIMB 8303 / VKM B-1760 / Hildenborough) OX=882 GN=DVU_1580 PE=3 SV=1
767	DVU_3243	Chaperone protein DnaJ OS=Desulfovibrio vulgaris (strain ATCC 29579 / DSM 644 / NCIMB 8303 / VKM B-1760 / Hildenborough) OX=882 GN=dnaJ PE=3 SV=1
768	DVU_1658	Transaldolase, putative OS=Desulfovibrio vulgaris (strain ATCC 29579 / DSM 644 / NCIMB 8303 / VKM B-1760 / Hildenborough) OX=882 GN=DVU_1658 PE=4 SV=1
769	DVU_0854	Siroheme decarboxylase alpha subunit OS=Desulfovibrio vulgaris (strain ATCC 29579 / DSM 644 / NCIMB 8303 / VKM B-1760 / Hildenborough) OX=882 GN=ahbA PE=1 SV=1
770	DVU_2476	Glutamate synthase, small subunit OS=Desulfovibrio vulgaris (strain ATCC 29579 / DSM 644 / NCIMB 8303 / VKM B-1760 / Hildenborough) OX=882 GN=gltA PE=4 SV=1
771	DVU_0423	Universal stress protein family OS=Desulfovibrio vulgaris (strain ATCC 29579 / DSM 644 / NCIMB 8303 / VKM B-1760 / Hildenborough) OX=882 GN=DVU_0423 PE=3 SV=1
772	DVU_3005	Aminotransferase, DegT/DnrJ/EryC1/StrS family OS=Desulfovibrio vulgaris (strain ATCC 29579 / DSM 644 / NCIMB 8303 / VKM B-1760 / Hildenborough) OX=882 GN=DVU_3005 PE=3 SV=1
773	DVU_2224	Uncharacterized protein OS=Desulfovibrio vulgaris (strain ATCC 29579 / DSM 644 / NCIMB 8303 / VKM B-1760 / Hildenborough) OX=882 GN=DVU_2224 PE=1 SV=1
774	DVU_2883	L-seryl-tRNA(Sec) selenium transferase OS=Desulfovibrio vulgaris (strain ATCC 29579 / DSM 644 / NCIMB 8303 / VKM B-1760 / Hildenborough) OX=882 GN=selA PE=3 SV=1
775	DVU_1762	Inner membrane protein YccF OS=Desulfovibrio vulgaris (strain ATCC 29579 / DSM 644 / NCIMB 8303 / VKM B-1760 / Hildenborough) OX=882 GN=DVU_1762 PE=4 SV=1
776	DVU_1795	DNA-binding protein HU OS=Desulfovibrio vulgaris (strain ATCC 29579 / DSM 644 / NCIMB 8303 / VKM B-1760 / Hildenborough) OX=882 GN=hup-3 PE=1 SV=1
777	DVU_0467	Anthranilate phosphoribosyltransferase OS=Desulfovibrio vulgaris (strain ATCC 29579 / DSM 644 / NCIMB 8303 / VKM B-1760 / Hildenborough) OX=882 GN=trpD PE=3 SV=1
778	DVU_0725	Thioredox_DsbH domain-containing protein OS=Desulfovibrio vulgaris (strain ATCC 29579 / DSM 644 / NCIMB 8303 / VKM B-1760 / Hildenborough) OX=882 GN=DVU_0725 PE=4 SV=1
779	DVU_2673	Anaerobic glycerol-3-phosphate dehydrogenase, subunit A, truncation OS=Desulfovibrio vulgaris (strain ATCC 29579 / DSM 644 / NCIMB 8303 / VKM B-1760 / Hildenborough) OX=882 GN=DVU_2673 PE=3 SV=1
780	DVUA0117	Lipoprotein OS=Desulfovibrio vulgaris (strain ATCC 29579 / DSM 644 / NCIMB 8303 / VKM B-1760 / Hildenborough) OX=882 GN=escJ PE=3 SV=1
781	DVU_0773	Uncharacterized protein OS=Desulfovibrio vulgaris (strain ATCC 29579 / DSM 644 / NCIMB 8303 / VKM B-1760 / Hildenborough) OX=882 GN=DVU_0773 PE=4 SV=1
782	DVU_1677	Triosephosphate isomerase OS=Desulfovibrio vulgaris (strain ATCC 29579 / DSM 644 / NCIMB 8303 / VKM B-1760 / Hildenborough) OX=882 GN=tpiA PE=3 SV=1
783	DVU_2998	Uncharacterized protein OS=Desulfovibrio vulgaris (strain ATCC 29579 / DSM 644 / NCIMB 8303 / VKM B-1760 / Hildenborough) OX=882 GN=DVU_2998 PE=4 SV=1
784	DVU_1791	GatB/Yqey family protein OS=Desulfovibrio vulgaris (strain ATCC 29579 / DSM 644 / NCIMB 8303 / VKM B-1760 / Hildenborough) OX=882 GN=DVU_1791 PE=4 SV=1
785	DVU_0084	Methylthioribose-1-phosphate isomerase OS=Desulfovibrio vulgaris (strain ATCC 29579 / DSM 644 / NCIMB 8303 / VKM B-1760 / Hildenborough) OX=882 GN=mtnA PE=3 SV=1
786	DVU_1197	Transcription antitermination protein NusB OS=Desulfovibrio vulgaris (strain ATCC 29579 / DSM 644 / NCIMB 8303 / VKM B-1760 / Hildenborough) OX=882 GN=nusB PE=3 SV=1
787	DVU_1821	GXGXG domain-containing protein OS=Desulfovibrio vulgaris (strain ATCC 29579 / DSM 644 / NCIMB 8303 / VKM B-1760 / Hildenborough) OX=882 GN=DVU_1821 PE=1 SV=1
788	DVU_1850	CBS domain protein OS=Desulfovibrio vulgaris (strain ATCC 29579 / DSM 644 / NCIMB 8303 / VKM B-1760 / Hildenborough) OX=882 GN=DVU_1850 PE=4 SV=1
789	DVU_1590	DNA repair protein RadA OS=Desulfovibrio vulgaris (strain ATCC 29579 / DSM 644 / NCIMB 8303 / VKM B-1760 / Hildenborough) OX=882 GN=radA PE=3 SV=1
790	DVU_1063	Transcriptional regulatory protein OS=Desulfovibrio vulgaris (strain ATCC 29579 / DSM 644 / NCIMB 8303 / VKM B-1760 / Hildenborough) OX=882 GN=DVU_1063 PE=4 SV=1
791	DVU_2396	Alcohol dehydrogenase, iron-containing OS=Desulfovibrio vulgaris (strain ATCC 29579 / DSM 644 / NCIMB 8303 / VKM B-1760 / Hildenborough) OX=882 GN=DVU_2396 PE=4 SV=1
792	DVU_2455	UDP-glucuronate decarboxylase OS=Desulfovibrio vulgaris (strain ATCC 29579 / DSM 644 / NCIMB 8303 / VKM B-1760 / Hildenborough) OX=882 GN=DVU_2455 PE=3 SV=1
793	DVU_0774	ATP synthase epsilon chain OS=Desulfovibrio vulgaris (strain ATCC 29579 / DSM 644 / NCIMB 8303 / VKM B-1760 / Hildenborough) OX=882 GN=atpC PE=3 SV=1
794	DVU_0284	Peptidyl-prolyl cis-trans isomerase OS=Desulfovibrio vulgaris (strain ATCC 29579 / DSM 644 / NCIMB 8303 / VKM B-1760 / Hildenborough) OX=882 GN=ppiB-1 PE=3 SV=1
795	DVU_0160	Carbohydrate isomerase, KpsF/GutQ family OS=Desulfovibrio vulgaris (strain ATCC 29579 / DSM 644 / NCIMB 8303 / VKM B-1760 / Hildenborough) OX=882 GN=DVU_0160 PE=3 SV=1
796	DVU_2354	Glycosyl transferase, group 2 family protein OS=Desulfovibrio vulgaris (strain ATCC 29579 / DSM 644 / NCIMB 8303 / VKM B-1760 / Hildenborough) OX=882 GN=DVU_2354 PE=4 SV=1
797	DVU_2229	Chemotaxis protein MotA OS=Desulfovibrio vulgaris (strain ATCC 29579 / DSM 644 / NCIMB 8303 / VKM B-1760 / Hildenborough) OX=882 GN=motA-2 PE=3 SV=1
798	DVU_0166	Oligopeptide/dipeptide ABC transporter, ATP-binding protein OS=Desulfovibrio vulgaris (strain ATCC 29579 / DSM 644 / NCIMB 8303 / VKM B-1760 / Hildenborough) OX=882 GN=DVU_0166 PE=4 SV=1
799	DVU_3004	Radical SAM domain protein OS=Desulfovibrio vulgaris (strain ATCC 29579 / DSM 644 / NCIMB 8303 / VKM B-1760 / Hildenborough) OX=882 GN=DVU_3004 PE=1 SV=1
800	DVU_0302	Chemotaxis protein CheX, putative OS=Desulfovibrio vulgaris (strain ATCC 29579 / DSM 644 / NCIMB 8303 / VKM B-1760 / Hildenborough) OX=882 GN=DVU_0302 PE=1 SV=1
801	DVU_1878	Threonine aldolase, low-specificity OS=Desulfovibrio vulgaris (strain ATCC 29579 / DSM 644 / NCIMB 8303 / VKM B-1760 / Hildenborough) OX=882 GN=ltaE PE=4 SV=1
802	DVU_0338	Hydrolase, haloacid dehalogenase-like family OS=Desulfovibrio vulgaris (strain ATCC 29579 / DSM 644 / NCIMB 8303 / VKM B-1760 / Hildenborough) OX=882 GN=DVU_0338 PE=4 SV=1
803	DVU_3353	Coenzyme A biosynthesis bifunctional protein CoaBC OS=Desulfovibrio vulgaris (strain ATCC 29579 / DSM 644 / NCIMB 8303 / VKM B-1760 / Hildenborough) OX=882 GN=coaBC PE=3 SV=1
804	DVU_1289	Reductase, iron-sulfur binding subunit, putative OS=Desulfovibrio vulgaris (strain ATCC 29579 / DSM 644 / NCIMB 8303 / VKM B-1760 / Hildenborough) OX=882 GN=DVU_1289 PE=4 SV=1
805	DVU_1605	UvrABC system protein B OS=Desulfovibrio vulgaris (strain ATCC 29579 / DSM 644 / NCIMB 8303 / VKM B-1760 / Hildenborough) OX=882 GN=uvrB PE=3 SV=1
806	DVU_2150	RNA polymerase-binding transcription factor DksA OS=Desulfovibrio vulgaris (strain ATCC 29579 / DSM 644 / NCIMB 8303 / VKM B-1760 / Hildenborough) OX=882 GN=dksA PE=3 SV=1
807	DVU_1783	Cysteine-rich domain protein OS=Desulfovibrio vulgaris (strain ATCC 29579 / DSM 644 / NCIMB 8303 / VKM B-1760 / Hildenborough) OX=882 GN=DVU_1783 PE=4 SV=1
808	DVU_1144	Transcriptional regulator, Cro/CI family OS=Desulfovibrio vulgaris (strain ATCC 29579 / DSM 644 / NCIMB 8303 / VKM B-1760 / Hildenborough) OX=882 GN=DVU_1144 PE=4 SV=1
809	DVU_3147	6-phosphofructo-2-kinase/fructose-2, 6-biphosphatase OS=Desulfovibrio vulgaris (strain ATCC 29579 / DSM 644 / NCIMB 8303 / VKM B-1760 / Hildenborough) OX=882 GN=DVU_3147 PE=4 SV=1
810	DVU_0036	Uncharacterized protein OS=Desulfovibrio vulgaris (strain ATCC 29579 / DSM 644 / NCIMB 8303 / VKM B-1760 / Hildenborough) OX=882 GN=DVU_0036 PE=4 SV=1
811	DVU_1622	Phosphoribosylformylglycinamidine synthase I OS=Desulfovibrio vulgaris (strain ATCC 29579 / DSM 644 / NCIMB 8303 / VKM B-1760 / Hildenborough) OX=882 GN=purQ PE=4 SV=1
812	DVU_0592	Chemotaxis protein CheW OS=Desulfovibrio vulgaris (strain ATCC 29579 / DSM 644 / NCIMB 8303 / VKM B-1760 / Hildenborough) OX=882 GN=cheW-1 PE=4 SV=1
813	DVU_3066	DNA-binding protein OS=Desulfovibrio vulgaris (strain ATCC 29579 / DSM 644 / NCIMB 8303 / VKM B-1760 / Hildenborough) OX=882 GN=DVU_3066 PE=4 SV=1
814	DVU_2943	Orotate phosphoribosyltransferase OS=Desulfovibrio vulgaris (strain ATCC 29579 / DSM 644 / NCIMB 8303 / VKM B-1760 / Hildenborough) OX=882 GN=pyrE PE=3 SV=1
815	DVU_0388	Amino acid ABC transporter, ATP-binding protein OS=Desulfovibrio vulgaris (strain ATCC 29579 / DSM 644 / NCIMB 8303 / VKM B-1760 / Hildenborough) OX=882 GN=DVU_0388 PE=3 SV=1
816	DVU_3017	Conserved domain protein OS=Desulfovibrio vulgaris (strain ATCC 29579 / DSM 644 / NCIMB 8303 / VKM B-1760 / Hildenborough) OX=882 GN=DVU_3017 PE=4 SV=1
817	DVU_3125	Lipoprotein, putative OS=Desulfovibrio vulgaris (strain ATCC 29579 / DSM 644 / NCIMB 8303 / VKM B-1760 / Hildenborough) OX=882 GN=DVU_3125 PE=4 SV=1
818	DVU_0997	Methylenetetrahydrofolate reductase OS=Desulfovibrio vulgaris (strain ATCC 29579 / DSM 644 / NCIMB 8303 / VKM B-1760 / Hildenborough) OX=882 GN=metF PE=3 SV=1
819	DVU_0072	Glucose-1-phosphate cytidylyl-transferase OS=Desulfovibrio vulgaris (strain ATCC 29579 / DSM 644 / NCIMB 8303 / VKM B-1760 / Hildenborough) OX=882 GN=DVU_0072 PE=4 SV=1
820	DVU_1541	Uncharacterized protein OS=Desulfovibrio vulgaris (strain ATCC 29579 / DSM 644 / NCIMB 8303 / VKM B-1760 / Hildenborough) OX=882 GN=DVU_1541 PE=4 SV=1
821	DVU_1900	DUF4115 domain-containing protein OS=Desulfovibrio vulgaris (strain ATCC 29579 / DSM 644 / NCIMB 8303 / VKM B-1760 / Hildenborough) OX=882 GN=DVU_1900 PE=4 SV=1
822	DVU_0951	Molybdopterin molybdenumtransferase OS=Desulfovibrio vulgaris (strain ATCC 29579 / DSM 644 / NCIMB 8303 / VKM B-1760 / Hildenborough) OX=882 GN=DVU_0951 PE=3 SV=1
823	DVU_3220	Sigma-54 dependent transcriptional regulator/response regulator OS=Desulfovibrio vulgaris (strain ATCC 29579 / DSM 644 / NCIMB 8303 / VKM B-1760 / Hildenborough) OX=882 GN=DVU_3220 PE=4 SV=1
824	DVU_3315	Dihydroorotate dehydrogenase, electron transfer subunit OS=Desulfovibrio vulgaris (strain ATCC 29579 / DSM 644 / NCIMB 8303 / VKM B-1760 / Hildenborough) OX=882 GN=pyrK PE=1 SV=1
825	DVU_2127	von Willebrand factor type A domain protein OS=Desulfovibrio vulgaris (strain ATCC 29579 / DSM 644 / NCIMB 8303 / VKM B-1760 / Hildenborough) OX=882 GN=DVU_2127 PE=4 SV=1
826	DVU_0609	Lipoprotein, putative OS=Desulfovibrio vulgaris (strain ATCC 29579 / DSM 644 / NCIMB 8303 / VKM B-1760 / Hildenborough) OX=882 GN=DVU_0609 PE=4 SV=1
827	DVU_2360	Oxidoreductase, FAD/NAD-binding family OS=Desulfovibrio vulgaris (strain ATCC 29579 / DSM 644 / NCIMB 8303 / VKM B-1760 / Hildenborough) OX=882 GN=DVU_2360 PE=4 SV=1
828	DVU_1165	Pyridine nucleotide-disulfide oxidoreductase OS=Desulfovibrio vulgaris (strain ATCC 29579 / DSM 644 / NCIMB 8303 / VKM B-1760 / Hildenborough) OX=882 GN=DVU_1165 PE=3 SV=1
829	DVU_1619	2,3-bisphosphoglycerate-independent phosphoglycerate mutase OS=Desulfovibrio vulgaris (strain ATCC 29579 / DSM 644 / NCIMB 8303 / VKM B-1760 / Hildenborough) OX=882 GN=gpmI PE=3 SV=1
830	DVU_0295	Amine oxidase, flavin-containing OS=Desulfovibrio vulgaris (strain ATCC 29579 / DSM 644 / NCIMB 8303 / VKM B-1760 / Hildenborough) OX=882 GN=DVU_0295 PE=4 SV=1
831	DVU_1974	Pyridine nucleotide-disulfide oxidoreductase OS=Desulfovibrio vulgaris (strain ATCC 29579 / DSM 644 / NCIMB 8303 / VKM B-1760 / Hildenborough) OX=882 GN=DVU_1974 PE=1 SV=1
832	DVU_2652	Uncharacterized protein OS=Desulfovibrio vulgaris (strain ATCC 29579 / DSM 644 / NCIMB 8303 / VKM B-1760 / Hildenborough) OX=882 GN=DVU_2652 PE=4 SV=1
833	DVU_0504	30S ribosomal protein S15 OS=Desulfovibrio vulgaris (strain ATCC 29579 / DSM 644 / NCIMB 8303 / VKM B-1760 / Hildenborough) OX=882 GN=rpsO PE=3 SV=1
834	DVU_1314	50S ribosomal protein L24 OS=Desulfovibrio vulgaris (strain ATCC 29579 / DSM 644 / NCIMB 8303 / VKM B-1760 / Hildenborough) OX=882 GN=rplX PE=3 SV=1
835	DVU_1651	LapA_dom domain-containing protein OS=Desulfovibrio vulgaris (strain ATCC 29579 / DSM 644 / NCIMB 8303 / VKM B-1760 / Hildenborough) OX=882 GN=DVU_1651 PE=4 SV=1
836	DVU_1222	Uncharacterized protein OS=Desulfovibrio vulgaris (strain ATCC 29579 / DSM 644 / NCIMB 8303 / VKM B-1760 / Hildenborough) OX=882 GN=DVU_1222 PE=4 SV=1
837	DVU_0240	PilZ domain-containing protein OS=Desulfovibrio vulgaris (strain ATCC 29579 / DSM 644 / NCIMB 8303 / VKM B-1760 / Hildenborough) OX=882 GN=DVU_0240 PE=4 SV=1
838	DVU_2905	Alcohol dehydrogenase, iron-containing OS=Desulfovibrio vulgaris (strain ATCC 29579 / DSM 644 / NCIMB 8303 / VKM B-1760 / Hildenborough) OX=882 GN=DVU_2905 PE=3 SV=1
839	DVU_1931	Iron-sulfur cluster-binding protein OS=Desulfovibrio vulgaris (strain ATCC 29579 / DSM 644 / NCIMB 8303 / VKM B-1760 / Hildenborough) OX=882 GN=DVU_1931 PE=1 SV=1
840	DVU_1941	HAD-superfamily hydrolase, subfamily IIA OS=Desulfovibrio vulgaris (strain ATCC 29579 / DSM 644 / NCIMB 8303 / VKM B-1760 / Hildenborough) OX=882 GN=DVU_1941 PE=4 SV=1
841	DVU_0471	Tryptophan synthase alpha chain OS=Desulfovibrio vulgaris (strain ATCC 29579 / DSM 644 / NCIMB 8303 / VKM B-1760 / Hildenborough) OX=882 GN=trpA PE=1 SV=1
842	DVU_2487	Uncharacterized protein OS=Desulfovibrio vulgaris (strain ATCC 29579 / DSM 644 / NCIMB 8303 / VKM B-1760 / Hildenborough) OX=882 GN=DVU_2487 PE=4 SV=1
843	DVU_3352	Lipoprotein, putative OS=Desulfovibrio vulgaris (strain ATCC 29579 / DSM 644 / NCIMB 8303 / VKM B-1760 / Hildenborough) OX=882 GN=DVU_3352 PE=4 SV=1
844	DVU_1666	Elongation factor P OS=Desulfovibrio vulgaris (strain ATCC 29579 / DSM 644 / NCIMB 8303 / VKM B-1760 / Hildenborough) OX=882 GN=efp PE=3 SV=1
845	DVU_2075	ParA family protein OS=Desulfovibrio vulgaris (strain ATCC 29579 / DSM 644 / NCIMB 8303 / VKM B-1760 / Hildenborough) OX=882 GN=DVU_2075 PE=4 SV=1
846	DVU_1628	RNA polymerase sigma-54 factor OS=Desulfovibrio vulgaris (strain ATCC 29579 / DSM 644 / NCIMB 8303 / VKM B-1760 / Hildenborough) OX=882 GN=rpoN PE=3 SV=1
847	DVU_3365	Methionyl-tRNA formyltransferase OS=Desulfovibrio vulgaris (strain ATCC 29579 / DSM 644 / NCIMB 8303 / VKM B-1760 / Hildenborough) OX=882 GN=fmt PE=3 SV=1
848	DVU_0520	Flagellar hook-associated protein FlgL, putative OS=Desulfovibrio vulgaris (strain ATCC 29579 / DSM 644 / NCIMB 8303 / VKM B-1760 / Hildenborough) OX=882 GN=DVU_0520 PE=4 SV=1
849	DVU_3013	Glycosyl transferase, group 2 family protein OS=Desulfovibrio vulgaris (strain ATCC 29579 / DSM 644 / NCIMB 8303 / VKM B-1760 / Hildenborough) OX=882 GN=DVU_3013 PE=4 SV=1
850	DVU_3210	Threonine synthase OS=Desulfovibrio vulgaris (strain ATCC 29579 / DSM 644 / NCIMB 8303 / VKM B-1760 / Hildenborough) OX=882 GN=thrC PE=3 SV=1
851	DVU_0628	Probable butyrate kinase OS=Desulfovibrio vulgaris (strain ATCC 29579 / DSM 644 / NCIMB 8303 / VKM B-1760 / Hildenborough) OX=882 GN=buk PE=3 SV=1
852	DVU_2717	Uncharacterized protein OS=Desulfovibrio vulgaris (strain ATCC 29579 / DSM 644 / NCIMB 8303 / VKM B-1760 / Hildenborough) OX=882 GN=DVU_2717 PE=4 SV=1
853	DVU_0327	Exopolysaccharide biosynthesis protein, putative OS=Desulfovibrio vulgaris (strain ATCC 29579 / DSM 644 / NCIMB 8303 / VKM B-1760 / Hildenborough) OX=882 GN=DVU_0327 PE=3 SV=1
854	DVU_3019	Radical SAM/B12 binding domain protein OS=Desulfovibrio vulgaris (strain ATCC 29579 / DSM 644 / NCIMB 8303 / VKM B-1760 / Hildenborough) OX=882 GN=DVU_3019 PE=4 SV=1
855	DVU_0929	GTPase Obg OS=Desulfovibrio vulgaris (strain ATCC 29579 / DSM 644 / NCIMB 8303 / VKM B-1760 / Hildenborough) OX=882 GN=obg PE=3 SV=1
856	DVU_0352	Aminotransferase, DegT/DnrJ/EryC1/StrS family OS=Desulfovibrio vulgaris (strain ATCC 29579 / DSM 644 / NCIMB 8303 / VKM B-1760 / Hildenborough) OX=882 GN=DVU_0352 PE=3 SV=1
857	DVU_1626	Uncharacterized protein OS=Desulfovibrio vulgaris (strain ATCC 29579 / DSM 644 / NCIMB 8303 / VKM B-1760 / Hildenborough) OX=882 GN=DVU_1626 PE=4 SV=1
858	DVU_1242	VacJ lipoprotein, putative OS=Desulfovibrio vulgaris (strain ATCC 29579 / DSM 644 / NCIMB 8303 / VKM B-1760 / Hildenborough) OX=882 GN=DVU_1242 PE=3 SV=1
859	DVU_1084	Phosphate import ATP-binding protein PstB OS=Desulfovibrio vulgaris (strain ATCC 29579 / DSM 644 / NCIMB 8303 / VKM B-1760 / Hildenborough) OX=882 GN=pstB PE=3 SV=1
860	DVU_1808	Quinolinate synthase OS=Desulfovibrio vulgaris (strain ATCC 29579 / DSM 644 / NCIMB 8303 / VKM B-1760 / Hildenborough) OX=882 GN=nadA PE=4 SV=1
861	DVU_1375	Uncharacterized protein OS=Desulfovibrio vulgaris (strain ATCC 29579 / DSM 644 / NCIMB 8303 / VKM B-1760 / Hildenborough) OX=882 GN=DVU_1375 PE=4 SV=1
862	DVU_0821	FlgO domain-containing protein OS=Desulfovibrio vulgaris (strain ATCC 29579 / DSM 644 / NCIMB 8303 / VKM B-1760 / Hildenborough) OX=882 GN=DVU_0821 PE=4 SV=1
863	DVU_3274	Uncharacterized protein OS=Desulfovibrio vulgaris (strain ATCC 29579 / DSM 644 / NCIMB 8303 / VKM B-1760 / Hildenborough) OX=882 GN=DVU_3274 PE=4 SV=1
864	DVU_3263	Fumarate reductase, iron-sulfur protein OS=Desulfovibrio vulgaris (strain ATCC 29579 / DSM 644 / NCIMB 8303 / VKM B-1760 / Hildenborough) OX=882 GN=frdB PE=1 SV=1
865	DVU_1986	Uncharacterized protein OS=Desulfovibrio vulgaris (strain ATCC 29579 / DSM 644 / NCIMB 8303 / VKM B-1760 / Hildenborough) OX=882 GN=DVU_1986 PE=4 SV=1
866	DVU_1290	Nitrate reductase, gamma subunit, putative OS=Desulfovibrio vulgaris (strain ATCC 29579 / DSM 644 / NCIMB 8303 / VKM B-1760 / Hildenborough) OX=882 GN=DVU_1290 PE=4 SV=1
867	DVU_1624	2-dehydro-3-deoxyphosphooctonate aldolase OS=Desulfovibrio vulgaris (strain ATCC 29579 / DSM 644 / NCIMB 8303 / VKM B-1760 / Hildenborough) OX=882 GN=kdsA PE=3 SV=1
868	DVU_1353	DNA-directed DNA polymerase OS=Desulfovibrio vulgaris (strain ATCC 29579 / DSM 644 / NCIMB 8303 / VKM B-1760 / Hildenborough) OX=882 GN=dnaE PE=4 SV=1
869	DVU_2984	ARMT1-like_dom domain-containing protein OS=Desulfovibrio vulgaris (strain ATCC 29579 / DSM 644 / NCIMB 8303 / VKM B-1760 / Hildenborough) OX=882 GN=DVU_2984 PE=4 SV=1
870	DVU_1617	Nitroreductase family protein OS=Desulfovibrio vulgaris (strain ATCC 29579 / DSM 644 / NCIMB 8303 / VKM B-1760 / Hildenborough) OX=882 GN=DVU_1617 PE=4 SV=1
871	DVU_2471	Oxidoreductase, selenocysteine-containing OS=Desulfovibrio vulgaris (strain ATCC 29579 / DSM 644 / NCIMB 8303 / VKM B-1760 / Hildenborough) OX=882 GN=DVU_2471 PE=1 SV=2
872	DVU_0930	Glutamate 5-kinase OS=Desulfovibrio vulgaris (strain ATCC 29579 / DSM 644 / NCIMB 8303 / VKM B-1760 / Hildenborough) OX=882 GN=proB PE=3 SV=1
873	DVU_0487	N5-carboxyaminoimidazole ribonucleotide mutase OS=Desulfovibrio vulgaris (strain ATCC 29579 / DSM 644 / NCIMB 8303 / VKM B-1760 / Hildenborough) OX=882 GN=purE PE=3 SV=1
874	DVU_1200	Riboflavin synthase, alpha subunit OS=Desulfovibrio vulgaris (strain ATCC 29579 / DSM 644 / NCIMB 8303 / VKM B-1760 / Hildenborough) OX=882 GN=ribE PE=1 SV=1
875	DVU_0963	NADPH-dependent 7-cyano-7-deazaguanine reductase OS=Desulfovibrio vulgaris (strain ATCC 29579 / DSM 644 / NCIMB 8303 / VKM B-1760 / Hildenborough) OX=882 GN=queF PE=3 SV=1
876	DVU_2446	3-methyl-2-oxobutanoate hydroxymethyltransferase OS=Desulfovibrio vulgaris (strain ATCC 29579 / DSM 644 / NCIMB 8303 / VKM B-1760 / Hildenborough) OX=882 GN=panB PE=3 SV=1
877	DVU_3246	RND efflux system, outer membrane protein, NodT family OS=Desulfovibrio vulgaris (strain ATCC 29579 / DSM 644 / NCIMB 8303 / VKM B-1760 / Hildenborough) OX=882 GN=DVU_3246 PE=3 SV=1
878	DVU_0118	Sigma-54 dependent transcriptional regulator/response regulator OS=Desulfovibrio vulgaris (strain ATCC 29579 / DSM 644 / NCIMB 8303 / VKM B-1760 / Hildenborough) OX=882 GN=DVU_0118 PE=4 SV=1
879	DVU_0082	NAD(P)-bd_dom domain-containing protein OS=Desulfovibrio vulgaris (strain ATCC 29579 / DSM 644 / NCIMB 8303 / VKM B-1760 / Hildenborough) OX=882 GN=DVU_0082 PE=4 SV=1
880	DVU_1241	Cupin_2 domain-containing protein OS=Desulfovibrio vulgaris (strain ATCC 29579 / DSM 644 / NCIMB 8303 / VKM B-1760 / Hildenborough) OX=882 GN=DVU_1241 PE=4 SV=1
881	DVU_1384	Bifunctional protein PyrR OS=Desulfovibrio vulgaris (strain ATCC 29579 / DSM 644 / NCIMB 8303 / VKM B-1760 / Hildenborough) OX=882 GN=pyrR PE=3 SV=1
882	DVU_1942	DAK2 domain/degV family protein OS=Desulfovibrio vulgaris (strain ATCC 29579 / DSM 644 / NCIMB 8303 / VKM B-1760 / Hildenborough) OX=882 GN=DVU_1942 PE=4 SV=1
883	DVU_0076	Glycosyl transferase, group 2 family protein OS=Desulfovibrio vulgaris (strain ATCC 29579 / DSM 644 / NCIMB 8303 / VKM B-1760 / Hildenborough) OX=882 GN=DVU_0076 PE=4 SV=1
884	DVU_2439	Efflux transporter, RND family, MFP subunit OS=Desulfovibrio vulgaris (strain ATCC 29579 / DSM 644 / NCIMB 8303 / VKM B-1760 / Hildenborough) OX=882 GN=DVU_2439 PE=3 SV=1
885	DVU_2635	Glycosyl transferase, group 1 family protein OS=Desulfovibrio vulgaris (strain ATCC 29579 / DSM 644 / NCIMB 8303 / VKM B-1760 / Hildenborough) OX=882 GN=DVU_2635 PE=4 SV=1
886	DVU_2744	High-affinity branched-chain amino acid ABC transporter, perisplasmic amino acid binding protein OS=Desulfovibrio vulgaris (strain ATCC 29579 / DSM 644 / NCIMB 8303 / VKM B-1760 / Hildenborough) OX=882 GN=DVU_2744 PE=4 SV=1
887	DVU_3207	RNB-like family protein OS=Desulfovibrio vulgaris (strain ATCC 29579 / DSM 644 / NCIMB 8303 / VKM B-1760 / Hildenborough) OX=882 GN=DVU_3207 PE=4 SV=1
888	DVU_2894	Sigma-54 dependent transcriptional regulator OS=Desulfovibrio vulgaris (strain ATCC 29579 / DSM 644 / NCIMB 8303 / VKM B-1760 / Hildenborough) OX=882 GN=DVU_2894 PE=4 SV=1
889	DVU_2083	GTP pyrophosphokinase OS=Desulfovibrio vulgaris (strain ATCC 29579 / DSM 644 / NCIMB 8303 / VKM B-1760 / Hildenborough) OX=882 GN=relA PE=3 SV=1
890	DVU_0627	Phosphotransbutyrylase OS=Desulfovibrio vulgaris (strain ATCC 29579 / DSM 644 / NCIMB 8303 / VKM B-1760 / Hildenborough) OX=882 GN=ptB PE=1 SV=1
891	DVU_1886	Uncharacterized protein OS=Desulfovibrio vulgaris (strain ATCC 29579 / DSM 644 / NCIMB 8303 / VKM B-1760 / Hildenborough) OX=882 GN=DVU_1886 PE=4 SV=1
892	DVU_2545	Alcohol dehydrogenase, iron-containing OS=Desulfovibrio vulgaris (strain ATCC 29579 / DSM 644 / NCIMB 8303 / VKM B-1760 / Hildenborough) OX=882 GN=DVU_2545 PE=4 SV=1
893	DVU_1581	Uncharacterized protein OS=Desulfovibrio vulgaris (strain ATCC 29579 / DSM 644 / NCIMB 8303 / VKM B-1760 / Hildenborough) OX=882 GN=DVU_1581 PE=4 SV=1
894	DVU_2747	Uncharacterized protein OS=Desulfovibrio vulgaris (strain ATCC 29579 / DSM 644 / NCIMB 8303 / VKM B-1760 / Hildenborough) OX=882 GN=DVU_2747 PE=4 SV=1
895	DVU_1945	Pyruvate ferredoxin oxidoreductase, alpha subunit, putative OS=Desulfovibrio vulgaris (strain ATCC 29579 / DSM 644 / NCIMB 8303 / VKM B-1760 / Hildenborough) OX=882 GN=DVU_1945 PE=4 SV=1
896	DVU_2770	Response regulator OS=Desulfovibrio vulgaris (strain ATCC 29579 / DSM 644 / NCIMB 8303 / VKM B-1760 / Hildenborough) OX=882 GN=DVU_2770 PE=4 SV=1
897	DVU_3308	UPF0173 metal-dependent hydrolase DVU_3308 OS=Desulfovibrio vulgaris (strain ATCC 29579 / DSM 644 / NCIMB 8303 / VKM B-1760 / Hildenborough) OX=882 GN=DVU_3308 PE=3 SV=1
898	DVU_1214	Dolichyl-phosphate-mannose-protein mannosyltransferase family protein OS=Desulfovibrio vulgaris (strain ATCC 29579 / DSM 644 / NCIMB 8303 / VKM B-1760 / Hildenborough) OX=882 GN=DVU_1214 PE=4 SV=1
899	DVU_2508	UDP-N-acetylmuramoyl-tripeptide--D-alanyl-D-alanine ligase OS=Desulfovibrio vulgaris (strain ATCC 29579 / DSM 644 / NCIMB 8303 / VKM B-1760 / Hildenborough) OX=882 GN=murF PE=3 SV=1
900	DVU_0552	Glyco_trans_2-like domain-containing protein OS=Desulfovibrio vulgaris (strain ATCC 29579 / DSM 644 / NCIMB 8303 / VKM B-1760 / Hildenborough) OX=882 GN=DVU_0552 PE=4 SV=1
901	DVU_0495	Uncharacterized protein OS=Desulfovibrio vulgaris (strain ATCC 29579 / DSM 644 / NCIMB 8303 / VKM B-1760 / Hildenborough) OX=882 GN=DVU_0495 PE=4 SV=1
902	DVU_0968	Amino acid ABC transporter, ATP-binding protein OS=Desulfovibrio vulgaris (strain ATCC 29579 / DSM 644 / NCIMB 8303 / VKM B-1760 / Hildenborough) OX=882 GN=DVU_0968 PE=1 SV=1
903	DVU_0659	Uncharacterized protein OS=Desulfovibrio vulgaris (strain ATCC 29579 / DSM 644 / NCIMB 8303 / VKM B-1760 / Hildenborough) OX=882 GN=DVU_0659 PE=4 SV=1
904	DVU_3221	Histidine kinase OS=Desulfovibrio vulgaris (strain ATCC 29579 / DSM 644 / NCIMB 8303 / VKM B-1760 / Hildenborough) OX=882 GN=DVU_3221 PE=4 SV=1
905	DVU_0262	Uncharacterized protein OS=Desulfovibrio vulgaris (strain ATCC 29579 / DSM 644 / NCIMB 8303 / VKM B-1760 / Hildenborough) OX=882 GN=DVU_0262 PE=4 SV=1
906	DVU_0871	Uridylate kinase OS=Desulfovibrio vulgaris (strain ATCC 29579 / DSM 644 / NCIMB 8303 / VKM B-1760 / Hildenborough) OX=882 GN=pyrH PE=3 SV=1
907	DVU_1008	Uncharacterized protein OS=Desulfovibrio vulgaris (strain ATCC 29579 / DSM 644 / NCIMB 8303 / VKM B-1760 / Hildenborough) OX=882 GN=DVU_1008 PE=4 SV=1
908	DVU_0450	Riboflavin biosynthesis protein OS=Desulfovibrio vulgaris (strain ATCC 29579 / DSM 644 / NCIMB 8303 / VKM B-1760 / Hildenborough) OX=882 GN=ribF PE=3 SV=1
909	DVU_1596	Protein-glutamate methylesterase/protein-glutamine glutaminase 1 OS=Desulfovibrio vulgaris (strain ATCC 29579 / DSM 644 / NCIMB 8303 / VKM B-1760 / Hildenborough) OX=882 GN=cheB1 PE=3 SV=1
910	DVU_2019	MIT_C domain-containing protein OS=Desulfovibrio vulgaris (strain ATCC 29579 / DSM 644 / NCIMB 8303 / VKM B-1760 / Hildenborough) OX=882 GN=DVU_2019 PE=4 SV=1
911	DVU_2755	1,4-dihydroxy-6-naphtoate synthase OS=Desulfovibrio vulgaris (strain ATCC 29579 / DSM 644 / NCIMB 8303 / VKM B-1760 / Hildenborough) OX=882 GN=mqnD PE=3 SV=1
912	DVU_2904	Dual-specificity RNA methyltransferase RlmN OS=Desulfovibrio vulgaris (strain ATCC 29579 / DSM 644 / NCIMB 8303 / VKM B-1760 / Hildenborough) OX=882 GN=rlmN PE=3 SV=1
913	DVU_1281	Uncharacterized protein OS=Desulfovibrio vulgaris (strain ATCC 29579 / DSM 644 / NCIMB 8303 / VKM B-1760 / Hildenborough) OX=882 GN=DVU_1281 PE=4 SV=1
914	DVU_2763	TPR/GGDEF domain protein OS=Desulfovibrio vulgaris (strain ATCC 29579 / DSM 644 / NCIMB 8303 / VKM B-1760 / Hildenborough) OX=882 GN=DVU_2763 PE=4 SV=1
915	DVU_3117	Uncharacterized protein OS=Desulfovibrio vulgaris (strain ATCC 29579 / DSM 644 / NCIMB 8303 / VKM B-1760 / Hildenborough) OX=882 GN=DVU_3117 PE=4 SV=1
916	DVU_2375	Lipoprotein releasing system, permease protein OS=Desulfovibrio vulgaris (strain ATCC 29579 / DSM 644 / NCIMB 8303 / VKM B-1760 / Hildenborough) OX=882 GN=DVU_2375 PE=3 SV=1
917	DVU_1201	Riboflavin biosynthesis protein RibD OS=Desulfovibrio vulgaris (strain ATCC 29579 / DSM 644 / NCIMB 8303 / VKM B-1760 / Hildenborough) OX=882 GN=ribD PE=3 SV=1
918	DVU_1610	Glutamine-dependent NAD(+) synthetase OS=Desulfovibrio vulgaris (strain ATCC 29579 / DSM 644 / NCIMB 8303 / VKM B-1760 / Hildenborough) OX=882 GN=nadE PE=1 SV=1
919	DVU_1648	Lipoprotein, putative OS=Desulfovibrio vulgaris (strain ATCC 29579 / DSM 644 / NCIMB 8303 / VKM B-1760 / Hildenborough) OX=882 GN=DVU_1648 PE=4 SV=1
920	DVU_0326	Hydrogenase expression/formation protein HypE OS=Desulfovibrio vulgaris (strain ATCC 29579 / DSM 644 / NCIMB 8303 / VKM B-1760 / Hildenborough) OX=882 GN=hypE PE=1 SV=1
921	DVU_0928	50S ribosomal protein L27 OS=Desulfovibrio vulgaris (strain ATCC 29579 / DSM 644 / NCIMB 8303 / VKM B-1760 / Hildenborough) OX=882 GN=rpmA PE=3 SV=1
922	DVU_2084	Oligopeptide-binding protein, putative OS=Desulfovibrio vulgaris (strain ATCC 29579 / DSM 644 / NCIMB 8303 / VKM B-1760 / Hildenborough) OX=882 GN=DVU_2084 PE=4 SV=1
923	DVU_0286	Imidazole glycerol phosphate synthase subunit HisF OS=Desulfovibrio vulgaris (strain ATCC 29579 / DSM 644 / NCIMB 8303 / VKM B-1760 / Hildenborough) OX=882 GN=hisF PE=1 SV=1
924	DVU_2057	PSP1 C-terminal domain-containing protein OS=Desulfovibrio vulgaris (strain ATCC 29579 / DSM 644 / NCIMB 8303 / VKM B-1760 / Hildenborough) OX=882 GN=DVU_2057 PE=4 SV=1
925	DVU_0698	dTDP-4-dehydrorhamnose 3,5-epimerase OS=Desulfovibrio vulgaris (strain ATCC 29579 / DSM 644 / NCIMB 8303 / VKM B-1760 / Hildenborough) OX=882 GN=rfbC PE=3 SV=1
926	DVU_2608	Chemotaxis protein MotA OS=Desulfovibrio vulgaris (strain ATCC 29579 / DSM 644 / NCIMB 8303 / VKM B-1760 / Hildenborough) OX=882 GN=motA-3 PE=3 SV=1
927	DVUA0002	ParA family protein OS=Desulfovibrio vulgaris (strain ATCC 29579 / DSM 644 / NCIMB 8303 / VKM B-1760 / Hildenborough) OX=882 GN=DVUA0002 PE=4 SV=1
928	DVU_0707	TRAP transporter solute receptor DctP OS=Desulfovibrio vulgaris (strain ATCC 29579 / DSM 644 / NCIMB 8303 / VKM B-1760 / Hildenborough) OX=882 GN=dctP PE=4 SV=1
929	DVU_0468	Indole-3-glycerol-phosphate synthase OS=Desulfovibrio vulgaris (strain ATCC 29579 / DSM 644 / NCIMB 8303 / VKM B-1760 / Hildenborough) OX=882 GN=trpC PE=1 SV=1
930	DVU_0270	Histidine kinase OS=Desulfovibrio vulgaris (strain ATCC 29579 / DSM 644 / NCIMB 8303 / VKM B-1760 / Hildenborough) OX=882 GN=DVU_0270 PE=4 SV=1
931	DVU_1772	Pyridine nucleotide-disulfide oxidoreductase OS=Desulfovibrio vulgaris (strain ATCC 29579 / DSM 644 / NCIMB 8303 / VKM B-1760 / Hildenborough) OX=882 GN=DVU_1772 PE=4 SV=1
932	DVU_1881	PhoH family protein OS=Desulfovibrio vulgaris (strain ATCC 29579 / DSM 644 / NCIMB 8303 / VKM B-1760 / Hildenborough) OX=882 GN=DVU_1881 PE=3 SV=1
933	DVU_0646	Precorrin-2 C20-methyltransferase OS=Desulfovibrio vulgaris (strain ATCC 29579 / DSM 644 / NCIMB 8303 / VKM B-1760 / Hildenborough) OX=882 GN=cobI PE=3 SV=1
934	DVU_2934	Sigma-54 dependent transcriptional regulator/response regulator OS=Desulfovibrio vulgaris (strain ATCC 29579 / DSM 644 / NCIMB 8303 / VKM B-1760 / Hildenborough) OX=882 GN=DVU_2934 PE=4 SV=1
935	DVUA0110	Type III secretion system target, YopB family OS=Desulfovibrio vulgaris (strain ATCC 29579 / DSM 644 / NCIMB 8303 / VKM B-1760 / Hildenborough) OX=882 GN=DVUA0110 PE=4 SV=1
936	DVU_0042	RNA methyltransferase, TrmH family, group 3 OS=Desulfovibrio vulgaris (strain ATCC 29579 / DSM 644 / NCIMB 8303 / VKM B-1760 / Hildenborough) OX=882 GN=DVU_0042 PE=4 SV=1
937	DVU_2583	Lipoprotein, putative OS=Desulfovibrio vulgaris (strain ATCC 29579 / DSM 644 / NCIMB 8303 / VKM B-1760 / Hildenborough) OX=882 GN=DVU_2583 PE=4 SV=1
938	DVU_3023	Sigma-54 dependent DNA-binding response regulator OS=Desulfovibrio vulgaris (strain ATCC 29579 / DSM 644 / NCIMB 8303 / VKM B-1760 / Hildenborough) OX=882 GN=DVU_3023 PE=4 SV=1
939	DVU_2339	Ribosomal protein L11 methyltransferase OS=Desulfovibrio vulgaris (strain ATCC 29579 / DSM 644 / NCIMB 8303 / VKM B-1760 / Hildenborough) OX=882 GN=prmA PE=3 SV=1
940	DVU_3148	4-alpha-glucanotransferase OS=Desulfovibrio vulgaris (strain ATCC 29579 / DSM 644 / NCIMB 8303 / VKM B-1760 / Hildenborough) OX=882 GN=malQ PE=3 SV=1
941	DVU_2485	Membrane protein, putative OS=Desulfovibrio vulgaris (strain ATCC 29579 / DSM 644 / NCIMB 8303 / VKM B-1760 / Hildenborough) OX=882 GN=DVU_2485 PE=4 SV=1
942	DVU_1342	Cation ABC transporter, ATP-binding protein, putative OS=Desulfovibrio vulgaris (strain ATCC 29579 / DSM 644 / NCIMB 8303 / VKM B-1760 / Hildenborough) OX=882 GN=DVU_1342 PE=4 SV=1
943	DVU_2254	Flavin-dependent thymidylate synthase OS=Desulfovibrio vulgaris (strain ATCC 29579 / DSM 644 / NCIMB 8303 / VKM B-1760 / Hildenborough) OX=882 GN=thyX PE=3 SV=1
944	DVU_3037	Rhodanese-like domain protein OS=Desulfovibrio vulgaris (strain ATCC 29579 / DSM 644 / NCIMB 8303 / VKM B-1760 / Hildenborough) OX=882 GN=DVU_3037 PE=4 SV=1
945	DVU_2475	Oxidoreductase, NAD-binding, putative OS=Desulfovibrio vulgaris (strain ATCC 29579 / DSM 644 / NCIMB 8303 / VKM B-1760 / Hildenborough) OX=882 GN=DVU_2475 PE=4 SV=1
946	DVU_2896	TPR domain protein OS=Desulfovibrio vulgaris (strain ATCC 29579 / DSM 644 / NCIMB 8303 / VKM B-1760 / Hildenborough) OX=882 GN=DVU_2896 PE=4 SV=1
947	DVU_0896	Lipoprotein, NLP/P60 family OS=Desulfovibrio vulgaris (strain ATCC 29579 / DSM 644 / NCIMB 8303 / VKM B-1760 / Hildenborough) OX=882 GN=DVU_0896 PE=1 SV=1
948	DVU_3223	Aminotransferase OS=Desulfovibrio vulgaris (strain ATCC 29579 / DSM 644 / NCIMB 8303 / VKM B-1760 / Hildenborough) OX=882 GN=aspB PE=3 SV=1
949	DVU_1980	Uncharacterized protein OS=Desulfovibrio vulgaris (strain ATCC 29579 / DSM 644 / NCIMB 8303 / VKM B-1760 / Hildenborough) OX=882 GN=DVU_1980 PE=1 SV=1
950	DVU_0068	Uncharacterized protein OS=Desulfovibrio vulgaris (strain ATCC 29579 / DSM 644 / NCIMB 8303 / VKM B-1760 / Hildenborough) OX=882 GN=DVU_0068 PE=1 SV=1
951	DVU_1045	Uncharacterized protein OS=Desulfovibrio vulgaris (strain ATCC 29579 / DSM 644 / NCIMB 8303 / VKM B-1760 / Hildenborough) OX=882 GN=DVU_1045 PE=4 SV=1
952	DVU_1335	ATP-dependent Clp protease proteolytic subunit OS=Desulfovibrio vulgaris (strain ATCC 29579 / DSM 644 / NCIMB 8303 / VKM B-1760 / Hildenborough) OX=882 GN=clpP PE=3 SV=1
953	DVU_2241	Pyridoxal phosphate biosynthetic protein PdxA OS=Desulfovibrio vulgaris (strain ATCC 29579 / DSM 644 / NCIMB 8303 / VKM B-1760 / Hildenborough) OX=882 GN=pdxA PE=4 SV=1
954	DVU_0464	Prephenate dehydrogenase OS=Desulfovibrio vulgaris (strain ATCC 29579 / DSM 644 / NCIMB 8303 / VKM B-1760 / Hildenborough) OX=882 GN=DVU_0464 PE=4 SV=1
955	DVU_2758	Chorismate dehydratase OS=Desulfovibrio vulgaris (strain ATCC 29579 / DSM 644 / NCIMB 8303 / VKM B-1760 / Hildenborough) OX=882 GN=mqnA PE=3 SV=1
956	DVU_3259	Exodeoxyribonuclease III OS=Desulfovibrio vulgaris (strain ATCC 29579 / DSM 644 / NCIMB 8303 / VKM B-1760 / Hildenborough) OX=882 GN=xth PE=3 SV=1
957	DVU_1363	dTDP-4-dehydrorhamnose reductase OS=Desulfovibrio vulgaris (strain ATCC 29579 / DSM 644 / NCIMB 8303 / VKM B-1760 / Hildenborough) OX=882 GN=rfbD PE=3 SV=1
958	DVU_2141	Nucleic acid-binding protein, putative OS=Desulfovibrio vulgaris (strain ATCC 29579 / DSM 644 / NCIMB 8303 / VKM B-1760 / Hildenborough) OX=882 GN=DVU_2141 PE=4 SV=1
959	DVU_0531	Protein DVU_0531 OS=Desulfovibrio vulgaris (strain ATCC 29579 / DSM 644 / NCIMB 8303 / VKM B-1760 / Hildenborough) OX=882 GN=DVU_0531 PE=4 SV=1
960	DVU_3180	GGDEF domain protein OS=Desulfovibrio vulgaris (strain ATCC 29579 / DSM 644 / NCIMB 8303 / VKM B-1760 / Hildenborough) OX=882 GN=DVU_3180 PE=4 SV=1
961	DVU_1827	Acetylornithine deacetylase/succinyl-diaminopimelate desuccinylase family protein OS=Desulfovibrio vulgaris (strain ATCC 29579 / DSM 644 / NCIMB 8303 / VKM B-1760 / Hildenborough) OX=882 GN=DVU_1827 PE=1 SV=1
962	DVU_1822	Glutamate synthase, amidotransferase subunit, putative OS=Desulfovibrio vulgaris (strain ATCC 29579 / DSM 644 / NCIMB 8303 / VKM B-1760 / Hildenborough) OX=882 GN=DVU_1822 PE=1 SV=1
963	DVU_3077	AhpC/TSA family protein OS=Desulfovibrio vulgaris (strain ATCC 29579 / DSM 644 / NCIMB 8303 / VKM B-1760 / Hildenborough) OX=882 GN=DVU_3077 PE=4 SV=1
964	DVU_0143	Uncharacterized protein OS=Desulfovibrio vulgaris (strain ATCC 29579 / DSM 644 / NCIMB 8303 / VKM B-1760 / Hildenborough) OX=882 GN=DVU_0143 PE=4 SV=1
965	DVU_2640	Uncharacterized protein OS=Desulfovibrio vulgaris (strain ATCC 29579 / DSM 644 / NCIMB 8303 / VKM B-1760 / Hildenborough) OX=882 GN=DVU_2640 PE=4 SV=1
966	DVU_1018	Membrane fusion protein (MFP) family protein OS=Desulfovibrio vulgaris (strain ATCC 29579 / DSM 644 / NCIMB 8303 / VKM B-1760 / Hildenborough) OX=882 GN=DVU_1018 PE=3 SV=1
967	DVU_1211	50S ribosomal protein L28 OS=Desulfovibrio vulgaris (strain ATCC 29579 / DSM 644 / NCIMB 8303 / VKM B-1760 / Hildenborough) OX=882 GN=rpmB PE=3 SV=1
968	DVU_1625	3-deoxy-D-manno-octulosonate 8-phosphate phosphatase KdsC OS=Desulfovibrio vulgaris (strain ATCC 29579 / DSM 644 / NCIMB 8303 / VKM B-1760 / Hildenborough) OX=882 GN=DVU_1625 PE=3 SV=1
969	DVU_0983	BFN domain-containing protein OS=Desulfovibrio vulgaris (strain ATCC 29579 / DSM 644 / NCIMB 8303 / VKM B-1760 / Hildenborough) OX=882 GN=DVU_0983 PE=1 SV=1
970	DVU_1350	1-deoxy-D-xylulose-5-phosphate synthase OS=Desulfovibrio vulgaris (strain ATCC 29579 / DSM 644 / NCIMB 8303 / VKM B-1760 / Hildenborough) OX=882 GN=dxs PE=3 SV=1
971	DVU_3157	Uncharacterized protein OS=Desulfovibrio vulgaris (strain ATCC 29579 / DSM 644 / NCIMB 8303 / VKM B-1760 / Hildenborough) OX=882 GN=DVU_3157 PE=3 SV=1
972	DVU_0829	Phosphoenolpyruvate-protein phosphotransferase OS=Desulfovibrio vulgaris (strain ATCC 29579 / DSM 644 / NCIMB 8303 / VKM B-1760 / Hildenborough) OX=882 GN=ptsI PE=3 SV=1
973	DVU_1861	Peptide chain release factor 2 OS=Desulfovibrio vulgaris (strain ATCC 29579 / DSM 644 / NCIMB 8303 / VKM B-1760 / Hildenborough) OX=882 GN=prfB PE=3 SV=1
974	DVU_2897	MEMO1 family protein DVU_2897 OS=Desulfovibrio vulgaris (strain ATCC 29579 / DSM 644 / NCIMB 8303 / VKM B-1760 / Hildenborough) OX=882 GN=DVU_2897 PE=3 SV=1
975	DVU_1786	GGDEF domain protein OS=Desulfovibrio vulgaris (strain ATCC 29579 / DSM 644 / NCIMB 8303 / VKM B-1760 / Hildenborough) OX=882 GN=DVU_1786 PE=4 SV=1
976	DVU_2804	Metallo-beta-lactamase family protein OS=Desulfovibrio vulgaris (strain ATCC 29579 / DSM 644 / NCIMB 8303 / VKM B-1760 / Hildenborough) OX=882 GN=DVU_2804 PE=4 SV=1
977	DVU_2801	Uncharacterized protein OS=Desulfovibrio vulgaris (strain ATCC 29579 / DSM 644 / NCIMB 8303 / VKM B-1760 / Hildenborough) OX=882 GN=DVU_2801 PE=4 SV=1
978	DVU_2962	Histidine kinase OS=Desulfovibrio vulgaris (strain ATCC 29579 / DSM 644 / NCIMB 8303 / VKM B-1760 / Hildenborough) OX=882 GN=DVU_2962 PE=4 SV=1
979	DVUA0109	Type III secretion system chaperone, LcrH/SycD family OS=Desulfovibrio vulgaris (strain ATCC 29579 / DSM 644 / NCIMB 8303 / VKM B-1760 / Hildenborough) OX=882 GN=DVUA0109 PE=3 SV=1
980	DVU_0957	30S ribosomal protein S18 OS=Desulfovibrio vulgaris (strain ATCC 29579 / DSM 644 / NCIMB 8303 / VKM B-1760 / Hildenborough) OX=882 GN=rpsR PE=3 SV=1
981	DVU_3061	Histidine kinase OS=Desulfovibrio vulgaris (strain ATCC 29579 / DSM 644 / NCIMB 8303 / VKM B-1760 / Hildenborough) OX=882 GN=DVU_3061 PE=4 SV=1
982	DVU_2142	5'-nucleotidase SurE OS=Desulfovibrio vulgaris (strain ATCC 29579 / DSM 644 / NCIMB 8303 / VKM B-1760 / Hildenborough) OX=882 GN=surE PE=3 SV=1
983	DVU_2964	Uncharacterized protein OS=Desulfovibrio vulgaris (strain ATCC 29579 / DSM 644 / NCIMB 8303 / VKM B-1760 / Hildenborough) OX=882 GN=DVU_2964 PE=4 SV=1
984	DVU_3154	dITP/XTP pyrophosphatase OS=Desulfovibrio vulgaris (strain ATCC 29579 / DSM 644 / NCIMB 8303 / VKM B-1760 / Hildenborough) OX=882 GN=DVU_3154 PE=3 SV=1
985	DVU_3242	DNA-directed RNA polymerase subunit omega OS=Desulfovibrio vulgaris (strain ATCC 29579 / DSM 644 / NCIMB 8303 / VKM B-1760 / Hildenborough) OX=882 GN=rpoZ PE=3 SV=1
986	DVU_3216	Histidine kinase OS=Desulfovibrio vulgaris (strain ATCC 29579 / DSM 644 / NCIMB 8303 / VKM B-1760 / Hildenborough) OX=882 GN=DVU_3216 PE=4 SV=1
987	DVU_2677	Histidine kinase OS=Desulfovibrio vulgaris (strain ATCC 29579 / DSM 644 / NCIMB 8303 / VKM B-1760 / Hildenborough) OX=882 GN=DVU_2677 PE=1 SV=1
988	DVU_0080	Fumarate hydratase class II OS=Desulfovibrio vulgaris (strain ATCC 29579 / DSM 644 / NCIMB 8303 / VKM B-1760 / Hildenborough) OX=882 GN=fumC PE=3 SV=1
989	DVU_2490	Histidinol-phosphatase OS=Desulfovibrio vulgaris (strain ATCC 29579 / DSM 644 / NCIMB 8303 / VKM B-1760 / Hildenborough) OX=882 GN=DVU_2490 PE=3 SV=1
990	DVU_1903	Transcription-repair-coupling factor OS=Desulfovibrio vulgaris (strain ATCC 29579 / DSM 644 / NCIMB 8303 / VKM B-1760 / Hildenborough) OX=882 GN=mfd PE=3 SV=1
991	DVU_0791	Methylated-DNA--protein-cysteine methyltransferase, DNA-binding domain protein OS=Desulfovibrio vulgaris (strain ATCC 29579 / DSM 644 / NCIMB 8303 / VKM B-1760 / Hildenborough) OX=882 GN=DVU_0791 PE=4 SV=1
992	DVU_1220	Nitroreductase family protein OS=Desulfovibrio vulgaris (strain ATCC 29579 / DSM 644 / NCIMB 8303 / VKM B-1760 / Hildenborough) OX=882 GN=DVU_1220 PE=4 SV=1
993	DVU_1667	FtsK/SpoIIIE family protein OS=Desulfovibrio vulgaris (strain ATCC 29579 / DSM 644 / NCIMB 8303 / VKM B-1760 / Hildenborough) OX=882 GN=DVU_1667 PE=3 SV=1
994	DVU_2898	Acetyltransf_6 domain-containing protein OS=Desulfovibrio vulgaris (strain ATCC 29579 / DSM 644 / NCIMB 8303 / VKM B-1760 / Hildenborough) OX=882 GN=DVU_2898 PE=4 SV=1
995	DVUA0100	Sigma-54 dependent transcriptional regulator OS=Desulfovibrio vulgaris (strain ATCC 29579 / DSM 644 / NCIMB 8303 / VKM B-1760 / Hildenborough) OX=882 GN=DVUA0100 PE=4 SV=1
996	DVU_0578	Formate dehydrogenase accessory protein FdhD, putative OS=Desulfovibrio vulgaris (strain ATCC 29579 / DSM 644 / NCIMB 8303 / VKM B-1760 / Hildenborough) OX=882 GN=DVU_0578 PE=4 SV=1
997	DVU_0949	Conserved domain protein OS=Desulfovibrio vulgaris (strain ATCC 29579 / DSM 644 / NCIMB 8303 / VKM B-1760 / Hildenborough) OX=882 GN=DVU_0949 PE=4 SV=1
998	DVU_3128	Lipoprotein, putative OS=Desulfovibrio vulgaris (strain ATCC 29579 / DSM 644 / NCIMB 8303 / VKM B-1760 / Hildenborough) OX=882 GN=DVU_3128 PE=4 SV=1
999	DVU_2211	Uncharacterized protein OS=Desulfovibrio vulgaris (strain ATCC 29579 / DSM 644 / NCIMB 8303 / VKM B-1760 / Hildenborough) OX=882 GN=DVU_2211 PE=4 SV=1
1000	DVU_1948	Uncharacterized protein OS=Desulfovibrio vulgaris (strain ATCC 29579 / DSM 644 / NCIMB 8303 / VKM B-1760 / Hildenborough) OX=882 GN=DVU_1948 PE=4 SV=1
1001	DVUA0112	Type 3 secretion system secretin OS=Desulfovibrio vulgaris (strain ATCC 29579 / DSM 644 / NCIMB 8303 / VKM B-1760 / Hildenborough) OX=882 GN=sctC PE=3 SV=1
1002	DVU_1420	Hpt domain protein OS=Desulfovibrio vulgaris (strain ATCC 29579 / DSM 644 / NCIMB 8303 / VKM B-1760 / Hildenborough) OX=882 GN=DVU_1420 PE=4 SV=1
1003	DVU_0812	Protein GrpE OS=Desulfovibrio vulgaris (strain ATCC 29579 / DSM 644 / NCIMB 8303 / VKM B-1760 / Hildenborough) OX=882 GN=grpE PE=3 SV=1
1004	DVU_1475	Phosphate-specific transport system accessory protein PhoU OS=Desulfovibrio vulgaris (strain ATCC 29579 / DSM 644 / NCIMB 8303 / VKM B-1760 / Hildenborough) OX=882 GN=DVU_1475 PE=3 SV=1
1005	DVU_0098	Spermidine/putrescine import ATP-binding protein PotA OS=Desulfovibrio vulgaris (strain ATCC 29579 / DSM 644 / NCIMB 8303 / VKM B-1760 / Hildenborough) OX=882 GN=potA PE=3 SV=1
1006	DVU_1049	ABC transporter, ATP-binding protein OS=Desulfovibrio vulgaris (strain ATCC 29579 / DSM 644 / NCIMB 8303 / VKM B-1760 / Hildenborough) OX=882 GN=DVU_1049 PE=4 SV=1
1007	DVU_1219	Uncharacterized protein OS=Desulfovibrio vulgaris (strain ATCC 29579 / DSM 644 / NCIMB 8303 / VKM B-1760 / Hildenborough) OX=882 GN=DVU_1219 PE=4 SV=1
1008	DVU_1176	Uncharacterized protein OS=Desulfovibrio vulgaris (strain ATCC 29579 / DSM 644 / NCIMB 8303 / VKM B-1760 / Hildenborough) OX=882 GN=DVU_1176 PE=4 SV=1
1009	DVU_0859	Uncharacterized protein OS=Desulfovibrio vulgaris (strain ATCC 29579 / DSM 644 / NCIMB 8303 / VKM B-1760 / Hildenborough) OX=882 GN=DVU_0859 PE=4 SV=1
1010	DVU_0515	Flagellar L-ring protein OS=Desulfovibrio vulgaris (strain ATCC 29579 / DSM 644 / NCIMB 8303 / VKM B-1760 / Hildenborough) OX=882 GN=flgH PE=3 SV=1
1011	DVU_3344	Tad domain-containing protein OS=Desulfovibrio vulgaris (strain ATCC 29579 / DSM 644 / NCIMB 8303 / VKM B-1760 / Hildenborough) OX=882 GN=DVU_3344 PE=4 SV=1
1012	DVU_0051	Pyridoxal phosphate homeostasis protein OS=Desulfovibrio vulgaris (strain ATCC 29579 / DSM 644 / NCIMB 8303 / VKM B-1760 / Hildenborough) OX=882 GN=DVU_0051 PE=3 SV=1
1013	DVUA0076	ABC transporter, ATP-binding protein OS=Desulfovibrio vulgaris (strain ATCC 29579 / DSM 644 / NCIMB 8303 / VKM B-1760 / Hildenborough) OX=882 GN=DVUA0076 PE=3 SV=1
1014	DVU_2302	Glutathione-regulated potassium-efflux system protein KefB, putative OS=Desulfovibrio vulgaris (strain ATCC 29579 / DSM 644 / NCIMB 8303 / VKM B-1760 / Hildenborough) OX=882 GN=DVU_2302 PE=4 SV=1
1015	DVU_1790	Endonuclease MutS2 OS=Desulfovibrio vulgaris (strain ATCC 29579 / DSM 644 / NCIMB 8303 / VKM B-1760 / Hildenborough) OX=882 GN=mutS2 PE=3 SV=1
1016	DVUA0021	HlyD_D23 domain-containing protein OS=Desulfovibrio vulgaris (strain ATCC 29579 / DSM 644 / NCIMB 8303 / VKM B-1760 / Hildenborough) OX=882 GN=DVUA0021 PE=4 SV=1
1017	DVU_2547	Transcriptional regulator, putative OS=Desulfovibrio vulgaris (strain ATCC 29579 / DSM 644 / NCIMB 8303 / VKM B-1760 / Hildenborough) OX=882 GN=DVU_2547 PE=4 SV=1
1018	DVU_3179	Octaprenyl-diphosphate synthase OS=Desulfovibrio vulgaris (strain ATCC 29579 / DSM 644 / NCIMB 8303 / VKM B-1760 / Hildenborough) OX=882 GN=ispB PE=3 SV=1
1019	DVU_0998	Heptosyltransferase family protein OS=Desulfovibrio vulgaris (strain ATCC 29579 / DSM 644 / NCIMB 8303 / VKM B-1760 / Hildenborough) OX=882 GN=DVU_0998 PE=4 SV=1
1020	DVU_1805	GGDEF domain protein OS=Desulfovibrio vulgaris (strain ATCC 29579 / DSM 644 / NCIMB 8303 / VKM B-1760 / Hildenborough) OX=882 GN=DVU_1805 PE=4 SV=1
1021	DVU_0306	Uncharacterized protein OS=Desulfovibrio vulgaris (strain ATCC 29579 / DSM 644 / NCIMB 8303 / VKM B-1760 / Hildenborough) OX=882 GN=DVU_0306 PE=4 SV=1
1022	DVU_1286	Reductase, transmembrane subunit, putative OS=Desulfovibrio vulgaris (strain ATCC 29579 / DSM 644 / NCIMB 8303 / VKM B-1760 / Hildenborough) OX=882 GN=DVU_1286 PE=3 SV=1
1023	DVU_0387	Amino acid ABC transporter, permease protein, His/Glu/Gln/Arg/opine family OS=Desulfovibrio vulgaris (strain ATCC 29579 / DSM 644 / NCIMB 8303 / VKM B-1760 / Hildenborough) OX=882 GN=DVU_0387 PE=3 SV=1
1024	DVU_0033	Isochorismatase family protein OS=Desulfovibrio vulgaris (strain ATCC 29579 / DSM 644 / NCIMB 8303 / VKM B-1760 / Hildenborough) OX=882 GN=DVU_0033 PE=1 SV=1
1025	DVU_1649	DNA mismatch repair protein MutS OS=Desulfovibrio vulgaris (strain ATCC 29579 / DSM 644 / NCIMB 8303 / VKM B-1760 / Hildenborough) OX=882 GN=mutS PE=3 SV=1
1026	DVU_3114	3-deoxy-manno-octulosonate cytidylyltransferase OS=Desulfovibrio vulgaris (strain ATCC 29579 / DSM 644 / NCIMB 8303 / VKM B-1760 / Hildenborough) OX=882 GN=kdsB PE=3 SV=1
1027	DVU_0900	Guanylate kinase OS=Desulfovibrio vulgaris (strain ATCC 29579 / DSM 644 / NCIMB 8303 / VKM B-1760 / Hildenborough) OX=882 GN=gmk PE=3 SV=1
1028	DVU_3273	Uncharacterized protein OS=Desulfovibrio vulgaris (strain ATCC 29579 / DSM 644 / NCIMB 8303 / VKM B-1760 / Hildenborough) OX=882 GN=DVU_3273 PE=4 SV=1
1029	DVU_1024	Dephospho-CoA kinase OS=Desulfovibrio vulgaris (strain ATCC 29579 / DSM 644 / NCIMB 8303 / VKM B-1760 / Hildenborough) OX=882 GN=coaE PE=3 SV=1
1030	DVU_1407	Radical SAM domain protein OS=Desulfovibrio vulgaris (strain ATCC 29579 / DSM 644 / NCIMB 8303 / VKM B-1760 / Hildenborough) OX=882 GN=DVU_1407 PE=1 SV=1
1031	DVU_2228	MotB protein, putative OS=Desulfovibrio vulgaris (strain ATCC 29579 / DSM 644 / NCIMB 8303 / VKM B-1760 / Hildenborough) OX=882 GN=DVU_2228 PE=1 SV=1
1032	DVU_2675	DNA-binding response regulator, LuxR family OS=Desulfovibrio vulgaris (strain ATCC 29579 / DSM 644 / NCIMB 8303 / VKM B-1760 / Hildenborough) OX=882 GN=DVU_2675 PE=4 SV=1
1033	DVU_1600	Adenylate cyclase OS=Desulfovibrio vulgaris (strain ATCC 29579 / DSM 644 / NCIMB 8303 / VKM B-1760 / Hildenborough) OX=882 GN=DVU_1600 PE=4 SV=1
1034	DVU_2506	UDP-N-acetylmuramoylalanine--D-glutamate ligase OS=Desulfovibrio vulgaris (strain ATCC 29579 / DSM 644 / NCIMB 8303 / VKM B-1760 / Hildenborough) OX=882 GN=murD PE=3 SV=1
1035	DVU_3006	Polysaccharide biosynthesis protein/methyltransferase, putative OS=Desulfovibrio vulgaris (strain ATCC 29579 / DSM 644 / NCIMB 8303 / VKM B-1760 / Hildenborough) OX=882 GN=DVU_3006 PE=4 SV=1
1036	DVU_0289	Cyclic pyranopterin monophosphate synthase OS=Desulfovibrio vulgaris (strain ATCC 29579 / DSM 644 / NCIMB 8303 / VKM B-1760 / Hildenborough) OX=882 GN=moaC PE=3 SV=1
1037	DVU_2739	Phosphoenolpyruvate synthase OS=Desulfovibrio vulgaris (strain ATCC 29579 / DSM 644 / NCIMB 8303 / VKM B-1760 / Hildenborough) OX=882 GN=DVU_2739 PE=4 SV=1
1038	DVU_0942	Ferric uptake regulation protein OS=Desulfovibrio vulgaris (strain ATCC 29579 / DSM 644 / NCIMB 8303 / VKM B-1760 / Hildenborough) OX=882 GN=fur PE=3 SV=1
1039	DVU_0323	Bifunctional protein FolD OS=Desulfovibrio vulgaris (strain ATCC 29579 / DSM 644 / NCIMB 8303 / VKM B-1760 / Hildenborough) OX=882 GN=folD PE=3 SV=1
1040	DVU_3070	Putative pre-16S rRNA nuclease OS=Desulfovibrio vulgaris (strain ATCC 29579 / DSM 644 / NCIMB 8303 / VKM B-1760 / Hildenborough) OX=882 GN=DVU_3070 PE=3 SV=1
1041	DVU_2436	5'-deoxynucleotidase OS=Desulfovibrio vulgaris (strain ATCC 29579 / DSM 644 / NCIMB 8303 / VKM B-1760 / Hildenborough) OX=882 GN=DVU_2436 PE=1 SV=1
1042	DVU_1964	Transcriptional regulator, rrf2 protein, putative OS=Desulfovibrio vulgaris (strain ATCC 29579 / DSM 644 / NCIMB 8303 / VKM B-1760 / Hildenborough) OX=882 GN=DVU_1964 PE=4 SV=1
1043	DVU_2463	DNA repair protein RecN OS=Desulfovibrio vulgaris (strain ATCC 29579 / DSM 644 / NCIMB 8303 / VKM B-1760 / Hildenborough) OX=882 GN=recN PE=3 SV=1
1044	DVU_1017	ABC transporter, ATP-binding protein/permease protein OS=Desulfovibrio vulgaris (strain ATCC 29579 / DSM 644 / NCIMB 8303 / VKM B-1760 / Hildenborough) OX=882 GN=DVU_1017 PE=4 SV=1
1045	DVU_0058	Efflux transporter, RND family, MFP subunit OS=Desulfovibrio vulgaris (strain ATCC 29579 / DSM 644 / NCIMB 8303 / VKM B-1760 / Hildenborough) OX=882 GN=DVU_0058 PE=3 SV=1
1046	DVU_3052	ABC transporter, ATP-binding protein OS=Desulfovibrio vulgaris (strain ATCC 29579 / DSM 644 / NCIMB 8303 / VKM B-1760 / Hildenborough) OX=882 GN=DVU_3052 PE=4 SV=1
1047	DVU_1323	Protein translocase subunit SecY OS=Desulfovibrio vulgaris (strain ATCC 29579 / DSM 644 / NCIMB 8303 / VKM B-1760 / Hildenborough) OX=882 GN=secY PE=3 SV=1
1048	DVU_1888	NAD kinase OS=Desulfovibrio vulgaris (strain ATCC 29579 / DSM 644 / NCIMB 8303 / VKM B-1760 / Hildenborough) OX=882 GN=nadK PE=3 SV=1
1049	DVU_0276	DUF302 domain-containing protein OS=Desulfovibrio vulgaris (strain ATCC 29579 / DSM 644 / NCIMB 8303 / VKM B-1760 / Hildenborough) OX=882 GN=DVU_0276 PE=4 SV=1
1050	DVU_2575	Peptidase, M20/M25/M40 family OS=Desulfovibrio vulgaris (strain ATCC 29579 / DSM 644 / NCIMB 8303 / VKM B-1760 / Hildenborough) OX=882 GN=DVU_2575 PE=4 SV=1
1051	DVU_3151	Ribosomal protein S12 methylthiotransferase RimO OS=Desulfovibrio vulgaris (strain ATCC 29579 / DSM 644 / NCIMB 8303 / VKM B-1760 / Hildenborough) OX=882 GN=rimO PE=3 SV=1
1052	DVU_0767	Aminotransferase, class V OS=Desulfovibrio vulgaris (strain ATCC 29579 / DSM 644 / NCIMB 8303 / VKM B-1760 / Hildenborough) OX=882 GN=DVU_0767 PE=4 SV=1
1053	DVU_3264	Tartrate dehydratase alpha subunit, putative OS=Desulfovibrio vulgaris (strain ATCC 29579 / DSM 644 / NCIMB 8303 / VKM B-1760 / Hildenborough) OX=882 GN=DVU_3264 PE=3 SV=1
1054	DVU_1083	Phosphate regulon transcriptional regulator PhoB OS=Desulfovibrio vulgaris (strain ATCC 29579 / DSM 644 / NCIMB 8303 / VKM B-1760 / Hildenborough) OX=882 GN=phoB PE=1 SV=1
1055	DVU_0258	Histidine kinase OS=Desulfovibrio vulgaris (strain ATCC 29579 / DSM 644 / NCIMB 8303 / VKM B-1760 / Hildenborough) OX=882 GN=DVU_0258 PE=4 SV=1
1056	DVU_2509	UDP-N-acetylmuramoyl-L-alanyl-D-glutamate--2,6-diaminopimelate ligase OS=Desulfovibrio vulgaris (strain ATCC 29579 / DSM 644 / NCIMB 8303 / VKM B-1760 / Hildenborough) OX=882 GN=murE PE=3 SV=1
1057	DVU_3116	Peptide chain release factor 3 OS=Desulfovibrio vulgaris (strain ATCC 29579 / DSM 644 / NCIMB 8303 / VKM B-1760 / Hildenborough) OX=882 GN=prfC PE=3 SV=1
1058	DVU_1037	Mercuric reductase, putative OS=Desulfovibrio vulgaris (strain ATCC 29579 / DSM 644 / NCIMB 8303 / VKM B-1760 / Hildenborough) OX=882 GN=DVU_1037 PE=3 SV=1
1059	DVUA0087	Histidine kinase OS=Desulfovibrio vulgaris (strain ATCC 29579 / DSM 644 / NCIMB 8303 / VKM B-1760 / Hildenborough) OX=882 GN=DVUA0087 PE=4 SV=1
1060	DVU_0321	Type III pantothenate kinase OS=Desulfovibrio vulgaris (strain ATCC 29579 / DSM 644 / NCIMB 8303 / VKM B-1760 / Hildenborough) OX=882 GN=coaX PE=3 SV=1
1061	DVU_1812	Cytochrome c oxidase subunit 2 OS=Desulfovibrio vulgaris (strain ATCC 29579 / DSM 644 / NCIMB 8303 / VKM B-1760 / Hildenborough) OX=882 GN=DVU_1812 PE=3 SV=1
1062	DVU_1280	Diadenylate cyclase OS=Desulfovibrio vulgaris (strain ATCC 29579 / DSM 644 / NCIMB 8303 / VKM B-1760 / Hildenborough) OX=882 GN=dacA PE=3 SV=1
1063	DVU_2371	N-acetylmuramoyl-L-alanine amidase OS=Desulfovibrio vulgaris (strain ATCC 29579 / DSM 644 / NCIMB 8303 / VKM B-1760 / Hildenborough) OX=882 GN=DVU_2371 PE=4 SV=1
1064	DVU_2614	Uncharacterized protein OS=Desulfovibrio vulgaris (strain ATCC 29579 / DSM 644 / NCIMB 8303 / VKM B-1760 / Hildenborough) OX=882 GN=DVU_2614 PE=4 SV=1
1065	DVU_1809	L-aspartate oxidase OS=Desulfovibrio vulgaris (strain ATCC 29579 / DSM 644 / NCIMB 8303 / VKM B-1760 / Hildenborough) OX=882 GN=nadB PE=3 SV=1
1066	DVU_3382	Histidine kinase OS=Desulfovibrio vulgaris (strain ATCC 29579 / DSM 644 / NCIMB 8303 / VKM B-1760 / Hildenborough) OX=882 GN=zraS PE=4 SV=1
1067	DVU_0125	HlyD_D23 domain-containing protein OS=Desulfovibrio vulgaris (strain ATCC 29579 / DSM 644 / NCIMB 8303 / VKM B-1760 / Hildenborough) OX=882 GN=DVU_0125 PE=4 SV=1
1068	DVU_1195	Lipoprotein, putative OS=Desulfovibrio vulgaris (strain ATCC 29579 / DSM 644 / NCIMB 8303 / VKM B-1760 / Hildenborough) OX=882 GN=DVU_1195 PE=4 SV=1
1069	DVU_0652	Chemotaxis protein CheV OS=Desulfovibrio vulgaris (strain ATCC 29579 / DSM 644 / NCIMB 8303 / VKM B-1760 / Hildenborough) OX=882 GN=cheV-2 PE=4 SV=1
1070	DVU_1000	Peptidase, M24 family OS=Desulfovibrio vulgaris (strain ATCC 29579 / DSM 644 / NCIMB 8303 / VKM B-1760 / Hildenborough) OX=882 GN=DVU_1000 PE=4 SV=1
1071	DVU_0158	TsaA-like domain-containing protein OS=Desulfovibrio vulgaris (strain ATCC 29579 / DSM 644 / NCIMB 8303 / VKM B-1760 / Hildenborough) OX=882 GN=DVU_0158 PE=3 SV=1
1072	DVU_3132	Glycerol-3-phosphate dehydrogenase OS=Desulfovibrio vulgaris (strain ATCC 29579 / DSM 644 / NCIMB 8303 / VKM B-1760 / Hildenborough) OX=882 GN=DVU_3132 PE=3 SV=1
1073	DVU_3236	GTPase HflX OS=Desulfovibrio vulgaris (strain ATCC 29579 / DSM 644 / NCIMB 8303 / VKM B-1760 / Hildenborough) OX=882 GN=hflX PE=3 SV=1
1074	DVU_0021	Conserved domain protein OS=Desulfovibrio vulgaris (strain ATCC 29579 / DSM 644 / NCIMB 8303 / VKM B-1760 / Hildenborough) OX=882 GN=DVU_0021 PE=4 SV=1
1075	DVUA0072	Glycosyl transferase, group 1 family protein OS=Desulfovibrio vulgaris (strain ATCC 29579 / DSM 644 / NCIMB 8303 / VKM B-1760 / Hildenborough) OX=882 GN=DVUA0072 PE=4 SV=1
1076	DVU_3137	Oxidoreductase, short chain dehydrogenase/reductase family OS=Desulfovibrio vulgaris (strain ATCC 29579 / DSM 644 / NCIMB 8303 / VKM B-1760 / Hildenborough) OX=882 GN=DVU_3137 PE=4 SV=1
1077	DVU_3230	Flagellar synthesis regulator FleN OS=Desulfovibrio vulgaris (strain ATCC 29579 / DSM 644 / NCIMB 8303 / VKM B-1760 / Hildenborough) OX=882 GN=DVU_3230 PE=4 SV=1
1078	DVU_3174	Ubiquinone/menaquinone biosynthesis C-methyltransferase UbiE OS=Desulfovibrio vulgaris (strain ATCC 29579 / DSM 644 / NCIMB 8303 / VKM B-1760 / Hildenborough) OX=882 GN=ubiE PE=3 SV=1
1079	DVU_1091	ThiI domain-containing protein OS=Desulfovibrio vulgaris (strain ATCC 29579 / DSM 644 / NCIMB 8303 / VKM B-1760 / Hildenborough) OX=882 GN=DVU_1091 PE=4 SV=1
1080	DVU_2805	Cobalamin synthesis protein/P47K family OS=Desulfovibrio vulgaris (strain ATCC 29579 / DSM 644 / NCIMB 8303 / VKM B-1760 / Hildenborough) OX=882 GN=DVU_2805 PE=3 SV=1
1081	DVU_1685	Ribosomal RNA small subunit methyltransferase E OS=Desulfovibrio vulgaris (strain ATCC 29579 / DSM 644 / NCIMB 8303 / VKM B-1760 / Hildenborough) OX=882 GN=DVU_1685 PE=3 SV=1
1082	DVU_1366	Lipoprotein, putative OS=Desulfovibrio vulgaris (strain ATCC 29579 / DSM 644 / NCIMB 8303 / VKM B-1760 / Hildenborough) OX=882 GN=DVU_1366 PE=4 SV=1
1083	DVU_2797	Ion-translocating oxidoreductase complex subunit B OS=Desulfovibrio vulgaris (strain ATCC 29579 / DSM 644 / NCIMB 8303 / VKM B-1760 / Hildenborough) OX=882 GN=rnfB PE=3 SV=1
1084	DVU_0569	HTH-type transcriptional regulatory protein TyrR OS=Desulfovibrio vulgaris (strain ATCC 29579 / DSM 644 / NCIMB 8303 / VKM B-1760 / Hildenborough) OX=882 GN=DVU_0569 PE=4 SV=1
1085	DVU_1070	Branched chain amino acid ABC transporter, ATP-binding protein OS=Desulfovibrio vulgaris (strain ATCC 29579 / DSM 644 / NCIMB 8303 / VKM B-1760 / Hildenborough) OX=882 GN=DVU_1070 PE=4 SV=1
1086	DVU_0148	Lipoprotein, putative OS=Desulfovibrio vulgaris (strain ATCC 29579 / DSM 644 / NCIMB 8303 / VKM B-1760 / Hildenborough) OX=882 GN=DVU_0148 PE=4 SV=1
1087	DVU_1946	Pyruvate ferredoxin oxidoreductase, beta subunit, putative OS=Desulfovibrio vulgaris (strain ATCC 29579 / DSM 644 / NCIMB 8303 / VKM B-1760 / Hildenborough) OX=882 GN=DVU_1946 PE=4 SV=1
1088	DVU_0904	Single-stranded-DNA-specific exonuclease RecJ OS=Desulfovibrio vulgaris (strain ATCC 29579 / DSM 644 / NCIMB 8303 / VKM B-1760 / Hildenborough) OX=882 GN=recJ PE=3 SV=1
1089	DVU_2838	HDc domain-containing protein OS=Desulfovibrio vulgaris (strain ATCC 29579 / DSM 644 / NCIMB 8303 / VKM B-1760 / Hildenborough) OX=882 GN=DVU_2838 PE=1 SV=1
1090	DVU_1236	Amino acid ABC transporter, ATP-binding protein OS=Desulfovibrio vulgaris (strain ATCC 29579 / DSM 644 / NCIMB 8303 / VKM B-1760 / Hildenborough) OX=882 GN=DVU_1236 PE=3 SV=1
1091	DVU_3376	Sulfatase family protein OS=Desulfovibrio vulgaris (strain ATCC 29579 / DSM 644 / NCIMB 8303 / VKM B-1760 / Hildenborough) OX=882 GN=DVU_3376 PE=4 SV=1
1092	DVU_2828	Site-specific recombinase, phage integrase family OS=Desulfovibrio vulgaris (strain ATCC 29579 / DSM 644 / NCIMB 8303 / VKM B-1760 / Hildenborough) OX=882 GN=DVU_2828 PE=4 SV=1
1093	DVU_1458	Protein phosphatase CheZ OS=Desulfovibrio vulgaris (strain ATCC 29579 / DSM 644 / NCIMB 8303 / VKM B-1760 / Hildenborough) OX=882 GN=DVU_1458 PE=3 SV=1
1094	DVU_2913	Lipoprotein, putative OS=Desulfovibrio vulgaris (strain ATCC 29579 / DSM 644 / NCIMB 8303 / VKM B-1760 / Hildenborough) OX=882 GN=DVU_2913 PE=4 SV=1
1095	DVU_0606	Transcriptional regulator, ArsR family/methyltransferase, UbiE/COQ5 family OS=Desulfovibrio vulgaris (strain ATCC 29579 / DSM 644 / NCIMB 8303 / VKM B-1760 / Hildenborough) OX=882 GN=DVU_0606 PE=4 SV=1
1096	DVU_1924	Hydrogenase assembly chaperone hypC/hupF OS=Desulfovibrio vulgaris (strain ATCC 29579 / DSM 644 / NCIMB 8303 / VKM B-1760 / Hildenborough) OX=882 GN=hypC PE=1 SV=1
1097	DVU_0247	Response regulator OS=Desulfovibrio vulgaris (strain ATCC 29579 / DSM 644 / NCIMB 8303 / VKM B-1760 / Hildenborough) OX=882 GN=DVU_0247 PE=4 SV=1
1098	DVU_0768	Glutamate racemase OS=Desulfovibrio vulgaris (strain ATCC 29579 / DSM 644 / NCIMB 8303 / VKM B-1760 / Hildenborough) OX=882 GN=murI PE=3 SV=1
1099	DVU_1087	Uncharacterized protein OS=Desulfovibrio vulgaris (strain ATCC 29579 / DSM 644 / NCIMB 8303 / VKM B-1760 / Hildenborough) OX=882 GN=DVU_1087 PE=1 SV=1
1100	DVU_0756	TPR domain protein OS=Desulfovibrio vulgaris (strain ATCC 29579 / DSM 644 / NCIMB 8303 / VKM B-1760 / Hildenborough) OX=882 GN=DVU_0756 PE=4 SV=1
1101	DVU_2995	Glycosyl transferase, group 1 family protein OS=Desulfovibrio vulgaris (strain ATCC 29579 / DSM 644 / NCIMB 8303 / VKM B-1760 / Hildenborough) OX=882 GN=DVU_2995 PE=1 SV=1
1102	DVU_0355	Sensory box/GGDEF domain protein OS=Desulfovibrio vulgaris (strain ATCC 29579 / DSM 644 / NCIMB 8303 / VKM B-1760 / Hildenborough) OX=882 GN=DVU_0355 PE=4 SV=1
1103	DVU_3270	Cytochrome d ubiquinol oxidase, subunit II OS=Desulfovibrio vulgaris (strain ATCC 29579 / DSM 644 / NCIMB 8303 / VKM B-1760 / Hildenborough) OX=882 GN=cydB PE=3 SV=1
1104	DVU_0482	Sensory box histidine kinase/response regulator OS=Desulfovibrio vulgaris (strain ATCC 29579 / DSM 644 / NCIMB 8303 / VKM B-1760 / Hildenborough) OX=882 GN=DVU_0482 PE=4 SV=1
1105	DVU_2365	Uncharacterized protein OS=Desulfovibrio vulgaris (strain ATCC 29579 / DSM 644 / NCIMB 8303 / VKM B-1760 / Hildenborough) OX=882 GN=DVU_2365 PE=4 SV=1
1106	DVU_0069	AAA_27 domain-containing protein OS=Desulfovibrio vulgaris (strain ATCC 29579 / DSM 644 / NCIMB 8303 / VKM B-1760 / Hildenborough) OX=882 GN=DVU_0069 PE=4 SV=1
1107	DVU_2139	Histone deacetylase family protein OS=Desulfovibrio vulgaris (strain ATCC 29579 / DSM 644 / NCIMB 8303 / VKM B-1760 / Hildenborough) OX=882 GN=DVU_2139 PE=1 SV=1
1108	DVU_3248	Efflux pump membrane transporter OS=Desulfovibrio vulgaris (strain ATCC 29579 / DSM 644 / NCIMB 8303 / VKM B-1760 / Hildenborough) OX=882 GN=DVU_3248 PE=3 SV=1
1109	DVU_2682	DedA family protein OS=Desulfovibrio vulgaris (strain ATCC 29579 / DSM 644 / NCIMB 8303 / VKM B-1760 / Hildenborough) OX=882 GN=DVU_2682 PE=3 SV=1
1110	DVU_1066	Xanthine-guanine phosphoribosyltransferase OS=Desulfovibrio vulgaris (strain ATCC 29579 / DSM 644 / NCIMB 8303 / VKM B-1760 / Hildenborough) OX=882 GN=gpt PE=3 SV=3
1111	DVU_1033	Competence/damage-inducible protein CinA protein, truncation OS=Desulfovibrio vulgaris (strain ATCC 29579 / DSM 644 / NCIMB 8303 / VKM B-1760 / Hildenborough) OX=882 GN=DVU_1033 PE=4 SV=1
1112	DVU_1683	Uncharacterized protein OS=Desulfovibrio vulgaris (strain ATCC 29579 / DSM 644 / NCIMB 8303 / VKM B-1760 / Hildenborough) OX=882 GN=DVU_1683 PE=4 SV=1
1113	DVU_1540	Formyltetrahydrofolate deformylase OS=Desulfovibrio vulgaris (strain ATCC 29579 / DSM 644 / NCIMB 8303 / VKM B-1760 / Hildenborough) OX=882 GN=purU PE=3 SV=1
1114	DVU_1423	2-oxoglutarate dehydrogenase, E3 component, lipoamide dehydrogenase OS=Desulfovibrio vulgaris (strain ATCC 29579 / DSM 644 / NCIMB 8303 / VKM B-1760 / Hildenborough) OX=882 GN=lpdA PE=3 SV=1
1115	DVU_2068	HD domain protein OS=Desulfovibrio vulgaris (strain ATCC 29579 / DSM 644 / NCIMB 8303 / VKM B-1760 / Hildenborough) OX=882 GN=DVU_2068 PE=4 SV=1
1116	DVU_1817	Cytochrome c-553 OS=Desulfovibrio vulgaris (strain ATCC 29579 / DSM 644 / NCIMB 8303 / VKM B-1760 / Hildenborough) OX=882 GN=cyf PE=1 SV=2
1117	DVU_0660	Phosphoesterase OS=Desulfovibrio vulgaris (strain ATCC 29579 / DSM 644 / NCIMB 8303 / VKM B-1760 / Hildenborough) OX=882 GN=DVU_0660 PE=3 SV=1
1118	DVU_0681	Histidine kinase OS=Desulfovibrio vulgaris (strain ATCC 29579 / DSM 644 / NCIMB 8303 / VKM B-1760 / Hildenborough) OX=882 GN=DVU_0681 PE=4 SV=1
1119	DVU_1205	Acyl carrier protein OS=Desulfovibrio vulgaris (strain ATCC 29579 / DSM 644 / NCIMB 8303 / VKM B-1760 / Hildenborough) OX=882 GN=acpP PE=1 SV=1
1120	DVU_1247	SPOR domain-containing protein OS=Desulfovibrio vulgaris (strain ATCC 29579 / DSM 644 / NCIMB 8303 / VKM B-1760 / Hildenborough) OX=882 GN=DVU_1247 PE=4 SV=1
1121	DVU_3268	Uncharacterized protein OS=Desulfovibrio vulgaris (strain ATCC 29579 / DSM 644 / NCIMB 8303 / VKM B-1760 / Hildenborough) OX=882 GN=DVU_3268 PE=4 SV=1
1122	DVU_3381	Transcriptional regulatory protein zraR OS=Desulfovibrio vulgaris (strain ATCC 29579 / DSM 644 / NCIMB 8303 / VKM B-1760 / Hildenborough) OX=882 GN=DVU_3381 PE=4 SV=1
1123	DVU_1671	ABC transporter, ATP-binding protein/permease protein OS=Desulfovibrio vulgaris (strain ATCC 29579 / DSM 644 / NCIMB 8303 / VKM B-1760 / Hildenborough) OX=882 GN=DVU_1671 PE=4 SV=1
1124	DVU_0864	Glycoprotease family protein, putative OS=Desulfovibrio vulgaris (strain ATCC 29579 / DSM 644 / NCIMB 8303 / VKM B-1760 / Hildenborough) OX=882 GN=DVU_0864 PE=1 SV=1
1125	DVUA0020	Type-2 restriction enzyme OS=Desulfovibrio vulgaris (strain ATCC 29579 / DSM 644 / NCIMB 8303 / VKM B-1760 / Hildenborough) OX=882 GN=DVUA0020 PE=3 SV=1
1126	DVU_2209	Uncharacterized protein OS=Desulfovibrio vulgaris (strain ATCC 29579 / DSM 644 / NCIMB 8303 / VKM B-1760 / Hildenborough) OX=882 GN=DVU_2209 PE=4 SV=1
1127	DVU_1026	Uracil permease OS=Desulfovibrio vulgaris (strain ATCC 29579 / DSM 644 / NCIMB 8303 / VKM B-1760 / Hildenborough) OX=882 GN=uraA PE=3 SV=1
1128	DVU_0054	Dihydrouridine synthase family protein OS=Desulfovibrio vulgaris (strain ATCC 29579 / DSM 644 / NCIMB 8303 / VKM B-1760 / Hildenborough) OX=882 GN=DVU_0054 PE=4 SV=1
1129	DVU_0279	Sulfate permease family protein OS=Desulfovibrio vulgaris (strain ATCC 29579 / DSM 644 / NCIMB 8303 / VKM B-1760 / Hildenborough) OX=882 GN=DVU_0279 PE=3 SV=1
1130	DVU_0365	Uncharacterized protein OS=Desulfovibrio vulgaris (strain ATCC 29579 / DSM 644 / NCIMB 8303 / VKM B-1760 / Hildenborough) OX=882 GN=DVU_0365 PE=3 SV=1
1131	DVU_0576	Peptide methionine sulfoxide reductase MsrB OS=Desulfovibrio vulgaris (strain ATCC 29579 / DSM 644 / NCIMB 8303 / VKM B-1760 / Hildenborough) OX=882 GN=msrB PE=3 SV=1
1132	DVU_0281	Exopolysaccharide biosynthesis protein, putative OS=Desulfovibrio vulgaris (strain ATCC 29579 / DSM 644 / NCIMB 8303 / VKM B-1760 / Hildenborough) OX=882 GN=DVU_0281 PE=3 SV=1
1133	DVU_0827	Glycolate oxidase, subunit GlcD, putative OS=Desulfovibrio vulgaris (strain ATCC 29579 / DSM 644 / NCIMB 8303 / VKM B-1760 / Hildenborough) OX=882 GN=DVU_0827 PE=4 SV=1
1134	DVU_3287	Glycosyl transferase, group 2 family protein OS=Desulfovibrio vulgaris (strain ATCC 29579 / DSM 644 / NCIMB 8303 / VKM B-1760 / Hildenborough) OX=882 GN=DVU_3287 PE=4 SV=1
1135	DVU_0144	D-glycero-beta-D-manno-heptose 1-phosphate adenylyltransferase OS=Desulfovibrio vulgaris (strain ATCC 29579 / DSM 644 / NCIMB 8303 / VKM B-1760 / Hildenborough) OX=882 GN=DVU_0144 PE=4 SV=1
1136	DVU_3279	Nicotinate-nucleotide--dimethylbenzimidazole phosphoribosyltransferase OS=Desulfovibrio vulgaris (strain ATCC 29579 / DSM 644 / NCIMB 8303 / VKM B-1760 / Hildenborough) OX=882 GN=cobT PE=3 SV=1
1137	DVU_1775	3,4-dihydroxy-2-butanone 4-phosphate synthase OS=Desulfovibrio vulgaris (strain ATCC 29579 / DSM 644 / NCIMB 8303 / VKM B-1760 / Hildenborough) OX=882 GN=ribB PE=3 SV=1
1138	DVU_3067	Carbamoyltransferase HypF OS=Desulfovibrio vulgaris (strain ATCC 29579 / DSM 644 / NCIMB 8303 / VKM B-1760 / Hildenborough) OX=882 GN=hypF PE=3 SV=1
1139	DVU_0255	Uncharacterized protein OS=Desulfovibrio vulgaris (strain ATCC 29579 / DSM 644 / NCIMB 8303 / VKM B-1760 / Hildenborough) OX=882 GN=DVU_0255 PE=4 SV=1
1140	DVU_0535	Protein DVU_0535 OS=Desulfovibrio vulgaris (strain ATCC 29579 / DSM 644 / NCIMB 8303 / VKM B-1760 / Hildenborough) OX=882 GN=DVU_0535 PE=4 SV=2
1141	DVU_3237	Phosphoenolpyruvate synthase OS=Desulfovibrio vulgaris (strain ATCC 29579 / DSM 644 / NCIMB 8303 / VKM B-1760 / Hildenborough) OX=882 GN=DVU_3237 PE=4 SV=1
1142	DVU_2680	Flavodoxin OS=Desulfovibrio vulgaris (strain ATCC 29579 / DSM 644 / NCIMB 8303 / VKM B-1760 / Hildenborough) OX=882 GN=DVU_2680 PE=1 SV=2
1143	DVU_0350	Spore coat polysaccharide biosynthesis protein spsF OS=Desulfovibrio vulgaris (strain ATCC 29579 / DSM 644 / NCIMB 8303 / VKM B-1760 / Hildenborough) OX=882 GN=spsF PE=4 SV=1
1144	DVU_1804	Glycosyl transferase, group 1 family protein OS=Desulfovibrio vulgaris (strain ATCC 29579 / DSM 644 / NCIMB 8303 / VKM B-1760 / Hildenborough) OX=882 GN=DVU_1804 PE=4 SV=1
1145	DVU_1559	Aldehyde oxidoreductase OS=Desulfovibrio vulgaris (strain ATCC 29579 / DSM 644 / NCIMB 8303 / VKM B-1760 / Hildenborough) OX=882 GN=mop PE=3 SV=1
1146	DVU_0357	Uncharacterized protein OS=Desulfovibrio vulgaris (strain ATCC 29579 / DSM 644 / NCIMB 8303 / VKM B-1760 / Hildenborough) OX=882 GN=DVU_0357 PE=4 SV=1
1147	DVU_0397	Endolytic peptidoglycan transglycosylase RlpA OS=Desulfovibrio vulgaris (strain ATCC 29579 / DSM 644 / NCIMB 8303 / VKM B-1760 / Hildenborough) OX=882 GN=rlpA PE=3 SV=1
1148	DVU_2491	ABC transporter, ATP-binding protein OS=Desulfovibrio vulgaris (strain ATCC 29579 / DSM 644 / NCIMB 8303 / VKM B-1760 / Hildenborough) OX=882 GN=DVU_2491 PE=4 SV=1
1149	DVU_2282	Uncharacterized protein OS=Desulfovibrio vulgaris (strain ATCC 29579 / DSM 644 / NCIMB 8303 / VKM B-1760 / Hildenborough) OX=882 GN=DVU_2282 PE=4 SV=1

## Sheet: Table S2
Table S2. The list of shared and unique peptides from DvH JWT700 (s700), DvH JW3422 (s3422) and DvH JWT716 (s716) in the anodic suspension and DvH JWT700 (s700) under planktonic dissimilatory sulfate reduction respiration for Figure 5b Venn diagram.
DVU.NO	Shared peptides between s700, s3422 and s716 in anodic suspension and s700 under planktonic sulfate reduction respiration (1400)	Protein denotation	Shared peptides between s3422 and s716 in anodic suspension and s700 under planktonic sulfate reduction respiration (67)	Protein denotation	Shared peptides between s700, s3422 and s716 in anodic suspension (3)	Protein denotation	Shared peptides between s700 and s716 in anodic suspension (3)	Protein denotation	Unique peptides for s3422 in anodic suspension (1)	Protein denotation	Unique peptides for s700 in anodic suspension (2)	Protein denotation
1	DVU_3025	Pyruvate:ferredoxin oxidoreductase OS=Desulfovibrio vulgaris (strain ATCC 29579 / DSM 644 / NCIMB 8303 / VKM B-1760 / Hildenborough) OX=882 GN=poR PE=1 SV=1	DVU_0401	Uncharacterized protein OS=Desulfovibrio vulgaris (strain ATCC 29579 / DSM 644 / NCIMB 8303 / VKM B-1760 / Hildenborough) OX=882 GN=DVU_0401 PE=4 SV=1	DVU_0092	Histidine kinase OS=Desulfovibrio vulgaris (strain ATCC 29579 / DSM 644 / NCIMB 8303 / VKM B-1760 / Hildenborough) OX=882 GN=DVU_0092 PE=4 SV=1	DVU_0157	Thiamine-monophosphate kinase OS=Desulfovibrio vulgaris (strain ATCC 29579 / DSM 644 / NCIMB 8303 / VKM B-1760 / Hildenborough) OX=882 GN=thiL PE=3 SV=1	DVU_2099	Carbon monoxide dehydrogenase accessory protein CooC, putative OS=Desulfovibrio vulgaris (strain ATCC 29579 / DSM 644 / NCIMB 8303 / VKM B-1760 / Hildenborough) OX=882 GN=DVU_2099 PE=4 SV=1	DVU_2577	DNA-binding response regulator, LuxR family OS=Desulfovibrio vulgaris (strain ATCC 29579 / DSM 644 / NCIMB 8303 / VKM B-1760 / Hildenborough) OX=882 GN=DVU_2577 PE=4 SV=1
2	DVU_1012	Hemolysin-type calcium-binding repeat protein OS=Desulfovibrio vulgaris (strain ATCC 29579 / DSM 644 / NCIMB 8303 / VKM B-1760 / Hildenborough) OX=882 GN=DVU_1012 PE=1 SV=1	DVU_0975	Uncharacterized protein OS=Desulfovibrio vulgaris (strain ATCC 29579 / DSM 644 / NCIMB 8303 / VKM B-1760 / Hildenborough) OX=882 GN=DVU_0975 PE=4 SV=1	DVU_1415	AsmA family protein OS=Desulfovibrio vulgaris (strain ATCC 29579 / DSM 644 / NCIMB 8303 / VKM B-1760 / Hildenborough) OX=882 GN=DVU_1415 PE=4 SV=1	DVU_1070	Branched chain amino acid ABC transporter, ATP-binding protein OS=Desulfovibrio vulgaris (strain ATCC 29579 / DSM 644 / NCIMB 8303 / VKM B-1760 / Hildenborough) OX=882 GN=DVU_1070 PE=4 SV=1			DVU_0431	Ech hydrogenase, subunit EchD, putative OS=Desulfovibrio vulgaris (strain ATCC 29579 / DSM 644 / NCIMB 8303 / VKM B-1760 / Hildenborough) OX=882 GN=DVU_0431 PE=1 SV=1
3	DVU_1976	Chaperonin GroEL OS=Desulfovibrio vulgaris (strain ATCC 29579 / DSM 644 / NCIMB 8303 / VKM B-1760 / Hildenborough) OX=882 GN=groEL PE=3 SV=1	DVU_1051	Cytochrome c-type biogenesis protein CcmE OS=Desulfovibrio vulgaris (strain ATCC 29579 / DSM 644 / NCIMB 8303 / VKM B-1760 / Hildenborough) OX=882 GN=ccmE PE=1 SV=1	DVUA0121	Type III secretion system protein, YopQ family OS=Desulfovibrio vulgaris (strain ATCC 29579 / DSM 644 / NCIMB 8303 / VKM B-1760 / Hildenborough) OX=882 GN=DVUA0121 PE=3 SV=1	DVU_0677	Transglycosylase domain protein OS=Desulfovibrio vulgaris (strain ATCC 29579 / DSM 644 / NCIMB 8303 / VKM B-1760 / Hildenborough) OX=882 GN=DVU_0677 PE=4 SV=1				NA
4	DVU_1833	Phosphoenolpyruvate synthase OS=Desulfovibrio vulgaris (strain ATCC 29579 / DSM 644 / NCIMB 8303 / VKM B-1760 / Hildenborough) OX=882 GN=DVU_1833 PE=3 SV=1	DVU_1359	Uncharacterized protein OS=Desulfovibrio vulgaris (strain ATCC 29579 / DSM 644 / NCIMB 8303 / VKM B-1760 / Hildenborough) OX=882 GN=DVU_1359 PE=4 SV=1
5	DVU_0799	Uncharacterized protein OS=Desulfovibrio vulgaris (strain ATCC 29579 / DSM 644 / NCIMB 8303 / VKM B-1760 / Hildenborough) OX=882 GN=DVU_0799 PE=4 SV=1	DVU_2082	Flagellin OS=Desulfovibrio vulgaris (strain ATCC 29579 / DSM 644 / NCIMB 8303 / VKM B-1760 / Hildenborough) OX=882 GN=DVU_2082 PE=3 SV=1
6	DVU_0847	Adenylyl-sulphate reductase, alpha subunit OS=Desulfovibrio vulgaris (strain ATCC 29579 / DSM 644 / NCIMB 8303 / VKM B-1760 / Hildenborough) OX=882 GN=aprA PE=4 SV=1	DVU_3375	Cell division ATP-binding protein FtsE OS=Desulfovibrio vulgaris (strain ATCC 29579 / DSM 644 / NCIMB 8303 / VKM B-1760 / Hildenborough) OX=882 GN=ftsE PE=3 SV=1
7	DVU_3029	Phosphate acetyltransferase OS=Desulfovibrio vulgaris (strain ATCC 29579 / DSM 644 / NCIMB 8303 / VKM B-1760 / Hildenborough) OX=882 GN=pta PE=3 SV=1	DVU_0109	Histidine kinase OS=Desulfovibrio vulgaris (strain ATCC 29579 / DSM 644 / NCIMB 8303 / VKM B-1760 / Hildenborough) OX=882 GN=DVU_0109 PE=4 SV=1
8	DVU_2928	DNA-directed RNA polymerase subunit beta OS=Desulfovibrio vulgaris (strain ATCC 29579 / DSM 644 / NCIMB 8303 / VKM B-1760 / Hildenborough) OX=882 GN=rpoB PE=1 SV=1	DVU_0897	RNA modification enzyme, MiaB-family OS=Desulfovibrio vulgaris (strain ATCC 29579 / DSM 644 / NCIMB 8303 / VKM B-1760 / Hildenborough) OX=882 GN=DVU_0897 PE=4 SV=1
9	DVU_2405	Alcohol dehydrogenase, iron-containing OS=Desulfovibrio vulgaris (strain ATCC 29579 / DSM 644 / NCIMB 8303 / VKM B-1760 / Hildenborough) OX=882 GN=DVU_2405 PE=4 SV=1	DVU_0822	Uncharacterized protein OS=Desulfovibrio vulgaris (strain ATCC 29579 / DSM 644 / NCIMB 8303 / VKM B-1760 / Hildenborough) OX=882 GN=DVU_0822 PE=4 SV=1
10	DVU_0811	Chaperone protein DnaK OS=Desulfovibrio vulgaris (strain ATCC 29579 / DSM 644 / NCIMB 8303 / VKM B-1760 / Hildenborough) OX=882 GN=dnaK PE=3 SV=1	DVU_0438	AcrB/AcrD/AcrF family protein OS=Desulfovibrio vulgaris (strain ATCC 29579 / DSM 644 / NCIMB 8303 / VKM B-1760 / Hildenborough) OX=882 GN=DVU_0438 PE=4 SV=1
11	DVU_2929	DNA-directed RNA polymerase subunit beta' OS=Desulfovibrio vulgaris (strain ATCC 29579 / DSM 644 / NCIMB 8303 / VKM B-1760 / Hildenborough) OX=882 GN=rpoC PE=1 SV=1	DVU_0298	Uncharacterized protein OS=Desulfovibrio vulgaris (strain ATCC 29579 / DSM 644 / NCIMB 8303 / VKM B-1760 / Hildenborough) OX=882 GN=DVU_0298 PE=4 SV=1
12	DVU_1295	Sulfate adenylyltransferase OS=Desulfovibrio vulgaris (strain ATCC 29579 / DSM 644 / NCIMB 8303 / VKM B-1760 / Hildenborough) OX=882 GN=sat PE=4 SV=1	DVU_2980	CDP-diacylglycerol--serine O-phosphatidyltransferase OS=Desulfovibrio vulgaris (strain ATCC 29579 / DSM 644 / NCIMB 8303 / VKM B-1760 / Hildenborough) OX=882 GN=pssA PE=3 SV=1
13	DVU_3027	Glycolate oxidase, subunit GlcD OS=Desulfovibrio vulgaris (strain ATCC 29579 / DSM 644 / NCIMB 8303 / VKM B-1760 / Hildenborough) OX=882 GN=glcD PE=4 SV=1	DVU_2125	TPR domain protein OS=Desulfovibrio vulgaris (strain ATCC 29579 / DSM 644 / NCIMB 8303 / VKM B-1760 / Hildenborough) OX=882 GN=DVU_2125 PE=4 SV=1
14	DVU_0849	Heterodisulfide reductase, iron-sulfur-binding subunit, putative OS=Desulfovibrio vulgaris (strain ATCC 29579 / DSM 644 / NCIMB 8303 / VKM B-1760 / Hildenborough) OX=882 GN=DVU_0849 PE=1 SV=1	DVU_2489	Uncharacterized protein OS=Desulfovibrio vulgaris (strain ATCC 29579 / DSM 644 / NCIMB 8303 / VKM B-1760 / Hildenborough) OX=882 GN=DVU_2489 PE=4 SV=1
15	DVU_1300	Elongation factor G OS=Desulfovibrio vulgaris (strain ATCC 29579 / DSM 644 / NCIMB 8303 / VKM B-1760 / Hildenborough) OX=882 GN=fusA PE=3 SV=1	DVU_2177	Uncharacterized protein OS=Desulfovibrio vulgaris (strain ATCC 29579 / DSM 644 / NCIMB 8303 / VKM B-1760 / Hildenborough) OX=882 GN=DVU_2177 PE=4 SV=1
16	DVU_1179	Aldehyde:ferredoxin oxidoreductase, tungsten-containing OS=Desulfovibrio vulgaris (strain ATCC 29579 / DSM 644 / NCIMB 8303 / VKM B-1760 / Hildenborough) OX=882 GN=aor PE=3 SV=1	DVU_1262	Twitching motility protein PilT OS=Desulfovibrio vulgaris (strain ATCC 29579 / DSM 644 / NCIMB 8303 / VKM B-1760 / Hildenborough) OX=882 GN=DVU_1262 PE=3 SV=1
17	DVU_1422	OmpA family protein OS=Desulfovibrio vulgaris (strain ATCC 29579 / DSM 644 / NCIMB 8303 / VKM B-1760 / Hildenborough) OX=882 GN=DVU_1422 PE=1 SV=1	DVU_0918	ATP synthase subunit a OS=Desulfovibrio vulgaris (strain ATCC 29579 / DSM 644 / NCIMB 8303 / VKM B-1760 / Hildenborough) OX=882 GN=atpB PE=3 SV=1
18	DVU_0253	Oxidoreductase, FAD/iron-sulfur cluster-binding domain protein OS=Desulfovibrio vulgaris (strain ATCC 29579 / DSM 644 / NCIMB 8303 / VKM B-1760 / Hildenborough) OX=882 GN=DVU_0253 PE=4 SV=1	DVU_2157	Tail tape meausure protein, putative OS=Desulfovibrio vulgaris (strain ATCC 29579 / DSM 644 / NCIMB 8303 / VKM B-1760 / Hildenborough) OX=882 GN=DVU_2157 PE=4 SV=1
19	DVU_0775	ATP synthase subunit beta OS=Desulfovibrio vulgaris (strain ATCC 29579 / DSM 644 / NCIMB 8303 / VKM B-1760 / Hildenborough) OX=882 GN=atpD PE=3 SV=1	DVUA0098	Dehydrogenase, putative OS=Desulfovibrio vulgaris (strain ATCC 29579 / DSM 644 / NCIMB 8303 / VKM B-1760 / Hildenborough) OX=882 GN=DVUA0098 PE=4 SV=1
20	DVU_3319	Bifunctional protein PutA OS=Desulfovibrio vulgaris (strain ATCC 29579 / DSM 644 / NCIMB 8303 / VKM B-1760 / Hildenborough) OX=882 GN=putA PE=3 SV=1	DVU_0451	Chloride channel family protein OS=Desulfovibrio vulgaris (strain ATCC 29579 / DSM 644 / NCIMB 8303 / VKM B-1760 / Hildenborough) OX=882 GN=DVU_0451 PE=4 SV=1
21	DVU_2482	Formate dehydrogenase, alpha subunit, selenocysteine-containing OS=Desulfovibrio vulgaris (strain ATCC 29579 / DSM 644 / NCIMB 8303 / VKM B-1760 / Hildenborough) OX=882 GN=fdnG-2 PE=1 SV=2	DVU_0513	Flagellar basal-body rod protein FlgG OS=Desulfovibrio vulgaris (strain ATCC 29579 / DSM 644 / NCIMB 8303 / VKM B-1760 / Hildenborough) OX=882 GN=flgG PE=3 SV=1
22	DVU_1918	Periplasmic [NiFeSe] hydrogenase, large subunit, selenocysteine-containing OS=Desulfovibrio vulgaris (strain ATCC 29579 / DSM 644 / NCIMB 8303 / VKM B-1760 / Hildenborough) OX=882 GN=hysA PE=1 SV=2	DVU_3250	Uncharacterized protein OS=Desulfovibrio vulgaris (strain ATCC 29579 / DSM 644 / NCIMB 8303 / VKM B-1760 / Hildenborough) OX=882 GN=DVU_3250 PE=4 SV=1
23	DVU_0503	Polyribonucleotide nucleotidyltransferase OS=Desulfovibrio vulgaris (strain ATCC 29579 / DSM 644 / NCIMB 8303 / VKM B-1760 / Hildenborough) OX=882 GN=pnp PE=3 SV=1	DVU_0367	Ser/Thr protein phosphatase family protein OS=Desulfovibrio vulgaris (strain ATCC 29579 / DSM 644 / NCIMB 8303 / VKM B-1760 / Hildenborough) OX=882 GN=DVU_0367 PE=4 SV=1
24	DVU_2109	Iron-sulfur cluster carrier protein OS=Desulfovibrio vulgaris (strain ATCC 29579 / DSM 644 / NCIMB 8303 / VKM B-1760 / Hildenborough) OX=882 GN=DVU_2109 PE=3 SV=1	DVU_3374	Cell division protein FtsX OS=Desulfovibrio vulgaris (strain ATCC 29579 / DSM 644 / NCIMB 8303 / VKM B-1760 / Hildenborough) OX=882 GN=DVU_3374 PE=3 SV=1
25	DVU_0508	Translation initiation factor IF-2 OS=Desulfovibrio vulgaris (strain ATCC 29579 / DSM 644 / NCIMB 8303 / VKM B-1760 / Hildenborough) OX=882 GN=infB PE=3 SV=1	DVU_2308	Uncharacterized protein OS=Desulfovibrio vulgaris (strain ATCC 29579 / DSM 644 / NCIMB 8303 / VKM B-1760 / Hildenborough) OX=882 GN=DVU_2308 PE=4 SV=1
26	DVU_0402	Sulfite reductase, dissimilatory-type subunit alpha OS=Desulfovibrio vulgaris (strain ATCC 29579 / DSM 644 / NCIMB 8303 / VKM B-1760 / Hildenborough) OX=882 GN=dsvA PE=1 SV=3	DVU_1056	Putative ABC transporter ATP-binding protein DVU_1056 OS=Desulfovibrio vulgaris (strain ATCC 29579 / DSM 644 / NCIMB 8303 / VKM B-1760 / Hildenborough) OX=882 GN=DVU_1056 PE=3 SV=1
27	DVU_3033	Iron-sulfur cluster-binding protein OS=Desulfovibrio vulgaris (strain ATCC 29579 / DSM 644 / NCIMB 8303 / VKM B-1760 / Hildenborough) OX=882 GN=DVU_3033 PE=1 SV=1	DVU_1846	CDP-diacylglycerol--glycerol-3-phosphate 3-phosphatidyltransferase OS=Desulfovibrio vulgaris (strain ATCC 29579 / DSM 644 / NCIMB 8303 / VKM B-1760 / Hildenborough) OX=882 GN=pgsA PE=3 SV=1
28	DVU_0591	Methyl-accepting chemotaxis protein OS=Desulfovibrio vulgaris (strain ATCC 29579 / DSM 644 / NCIMB 8303 / VKM B-1760 / Hildenborough) OX=882 GN=DVU_0591 PE=4 SV=1	DVU_2071	Membrane protein, putative OS=Desulfovibrio vulgaris (strain ATCC 29579 / DSM 644 / NCIMB 8303 / VKM B-1760 / Hildenborough) OX=882 GN=DVU_2071 PE=4 SV=1
29	DVU_0797	Uncharacterized protein OS=Desulfovibrio vulgaris (strain ATCC 29579 / DSM 644 / NCIMB 8303 / VKM B-1760 / Hildenborough) OX=882 GN=DVU_0797 PE=4 SV=1	DVU_2997	Uncharacterized protein OS=Desulfovibrio vulgaris (strain ATCC 29579 / DSM 644 / NCIMB 8303 / VKM B-1760 / Hildenborough) OX=882 GN=DVU_2997 PE=4 SV=1
30	DVU_2543	Hydroxylamine reductase OS=Desulfovibrio vulgaris (strain ATCC 29579 / DSM 644 / NCIMB 8303 / VKM B-1760 / Hildenborough) OX=882 GN=hcp PE=3 SV=1	DVU_0514	FlgA family protein OS=Desulfovibrio vulgaris (strain ATCC 29579 / DSM 644 / NCIMB 8303 / VKM B-1760 / Hildenborough) OX=882 GN=DVU_0514 PE=4 SV=1
31	DVU_2013	Hydroxylamine reductase OS=Desulfovibrio vulgaris (strain ATCC 29579 / DSM 644 / NCIMB 8303 / VKM B-1760 / Hildenborough) OX=882 GN=hcp PE=1 SV=2	DVU_2148	CBS/transporter associated domain protein OS=Desulfovibrio vulgaris (strain ATCC 29579 / DSM 644 / NCIMB 8303 / VKM B-1760 / Hildenborough) OX=882 GN=DVU_2148 PE=4 SV=1
32	DVU_0881	Elongation factor G OS=Desulfovibrio vulgaris (strain ATCC 29579 / DSM 644 / NCIMB 8303 / VKM B-1760 / Hildenborough) OX=882 GN=DVU_0881 PE=3 SV=1	DVU_0765	Hydroxypyruvate reductase, putative OS=Desulfovibrio vulgaris (strain ATCC 29579 / DSM 644 / NCIMB 8303 / VKM B-1760 / Hildenborough) OX=882 GN=DVU_0765 PE=4 SV=1
33	DVU_0777	ATP synthase subunit alpha OS=Desulfovibrio vulgaris (strain ATCC 29579 / DSM 644 / NCIMB 8303 / VKM B-1760 / Hildenborough) OX=882 GN=atpA PE=1 SV=1	DVU_3192	Glycosyl transferase, group 1 family protein OS=Desulfovibrio vulgaris (strain ATCC 29579 / DSM 644 / NCIMB 8303 / VKM B-1760 / Hildenborough) OX=882 GN=DVU_3192 PE=4 SV=1
34	DVU_1636	Inorganic diphosphatase OS=Desulfovibrio vulgaris (strain ATCC 29579 / DSM 644 / NCIMB 8303 / VKM B-1760 / Hildenborough) OX=882 GN=ppaC PE=4 SV=1	DVU_2216	Translation initiation factor IF-1 2 OS=Desulfovibrio vulgaris (strain ATCC 29579 / DSM 644 / NCIMB 8303 / VKM B-1760 / Hildenborough) OX=882 GN=infA2 PE=3 SV=1
35	DVU_2920	Elongation factor Tu OS=Desulfovibrio vulgaris (strain ATCC 29579 / DSM 644 / NCIMB 8303 / VKM B-1760 / Hildenborough) OX=882 GN=tuf PE=3 SV=1	DVU_3139	Bacterial extracellular solute-binding protein, family 3 OS=Desulfovibrio vulgaris (strain ATCC 29579 / DSM 644 / NCIMB 8303 / VKM B-1760 / Hildenborough) OX=882 GN=DVU_3139 PE=4 SV=1
36	DVU_2402	Heterodisulfide reductase, A subunit OS=Desulfovibrio vulgaris (strain ATCC 29579 / DSM 644 / NCIMB 8303 / VKM B-1760 / Hildenborough) OX=882 GN=hdrA PE=3 SV=1	DVU_0884	Ferredoxin:thioredoxin reductase OS=Desulfovibrio vulgaris (strain ATCC 29579 / DSM 644 / NCIMB 8303 / VKM B-1760 / Hildenborough) OX=882 GN=DVU_0884 PE=3 SV=1
37	DVU_0170	Methyl-accepting chemotaxis protein OS=Desulfovibrio vulgaris (strain ATCC 29579 / DSM 644 / NCIMB 8303 / VKM B-1760 / Hildenborough) OX=882 GN=DVU_0170 PE=3 SV=1	DVU_0836	tRNA (guanine-N(1)-)-methyltransferase OS=Desulfovibrio vulgaris (strain ATCC 29579 / DSM 644 / NCIMB 8303 / VKM B-1760 / Hildenborough) OX=882 GN=trmD PE=1 SV=1
38	DVU_3150	30S ribosomal protein S1 OS=Desulfovibrio vulgaris (strain ATCC 29579 / DSM 644 / NCIMB 8303 / VKM B-1760 / Hildenborough) OX=882 GN=rpsA PE=3 SV=1	DVU_1509	Uncharacterized protein OS=Desulfovibrio vulgaris (strain ATCC 29579 / DSM 644 / NCIMB 8303 / VKM B-1760 / Hildenborough) OX=882 GN=DVU_1509 PE=4 SV=1
39	DVU_0694	Menaquinone reductase, molybdopterin-binding-like subunit OS=Desulfovibrio vulgaris (strain ATCC 29579 / DSM 644 / NCIMB 8303 / VKM B-1760 / Hildenborough) OX=882 GN=qrcB PE=1 SV=1	DVU_0842	Uncharacterized protein OS=Desulfovibrio vulgaris (strain ATCC 29579 / DSM 644 / NCIMB 8303 / VKM B-1760 / Hildenborough) OX=882 GN=DVU_0842 PE=4 SV=1
40	DVUA0091	Catalase OS=Desulfovibrio vulgaris (strain ATCC 29579 / DSM 644 / NCIMB 8303 / VKM B-1760 / Hildenborough) OX=882 GN=katA PE=3 SV=1	DVU_2022	Site-specific DNA-methyltransferase (adenine-specific) OS=Desulfovibrio vulgaris (strain ATCC 29579 / DSM 644 / NCIMB 8303 / VKM B-1760 / Hildenborough) OX=882 GN=DVU_2022 PE=4 SV=1
41	DVU_3190	Uncharacterized protein OS=Desulfovibrio vulgaris (strain ATCC 29579 / DSM 644 / NCIMB 8303 / VKM B-1760 / Hildenborough) OX=882 GN=DVU_3190 PE=4 SV=1	DVUA0003	Uncharacterized protein OS=Desulfovibrio vulgaris (strain ATCC 29579 / DSM 644 / NCIMB 8303 / VKM B-1760 / Hildenborough) OX=882 GN=DVUA0003 PE=4 SV=1
42	DVU_0283	AhpF family protein/thioredoxin reductase OS=Desulfovibrio vulgaris (strain ATCC 29579 / DSM 644 / NCIMB 8303 / VKM B-1760 / Hildenborough) OX=882 GN=DVU_0283 PE=4 SV=1	DVU_0834	Ribonuclease HII OS=Desulfovibrio vulgaris (strain ATCC 29579 / DSM 644 / NCIMB 8303 / VKM B-1760 / Hildenborough) OX=882 GN=rnhB PE=3 SV=1
43	DVU_0169	Oligopeptide/dipeptide ABC transporter, periplasmic oligopeptide/dipeptide-binding protein OS=Desulfovibrio vulgaris (strain ATCC 29579 / DSM 644 / NCIMB 8303 / VKM B-1760 / Hildenborough) OX=882 GN=DVU_0169 PE=3 SV=1	DVU_2930	Uncharacterized protein OS=Desulfovibrio vulgaris (strain ATCC 29579 / DSM 644 / NCIMB 8303 / VKM B-1760 / Hildenborough) OX=882 GN=DVU_2930 PE=4 SV=1
44	DVU_1378	Ketol-acid reductoisomerase (NADP(+)) OS=Desulfovibrio vulgaris (strain ATCC 29579 / DSM 644 / NCIMB 8303 / VKM B-1760 / Hildenborough) OX=882 GN=ilvC PE=3 SV=1	DVU_2239	Glycosyl hydrolase, family 3 OS=Desulfovibrio vulgaris (strain ATCC 29579 / DSM 644 / NCIMB 8303 / VKM B-1760 / Hildenborough) OX=882 GN=DVU_2239 PE=4 SV=1
45	DVU_3185	Rubredoxin-oxygen oxidoreductase OS=Desulfovibrio vulgaris (strain ATCC 29579 / DSM 644 / NCIMB 8303 / VKM B-1760 / Hildenborough) OX=882 GN=roO PE=3 SV=1	DVU_0311	Flagellar assembly protein FliH, putative OS=Desulfovibrio vulgaris (strain ATCC 29579 / DSM 644 / NCIMB 8303 / VKM B-1760 / Hildenborough) OX=882 GN=DVU_0311 PE=4 SV=1
46	DVU_1013	Type I secretion outer membrane protein, TolC family OS=Desulfovibrio vulgaris (strain ATCC 29579 / DSM 644 / NCIMB 8303 / VKM B-1760 / Hildenborough) OX=882 GN=DVU_1013 PE=3 SV=1	DVU_2112	Uncharacterized protein OS=Desulfovibrio vulgaris (strain ATCC 29579 / DSM 644 / NCIMB 8303 / VKM B-1760 / Hildenborough) OX=882 GN=DVU_2112 PE=4 SV=1
47	DVU_2373	Outer membrane protein assembly factor BamA OS=Desulfovibrio vulgaris (strain ATCC 29579 / DSM 644 / NCIMB 8303 / VKM B-1760 / Hildenborough) OX=882 GN=bamA PE=3 SV=1	DVU_1413	Peripla_BP_6 domain-containing protein OS=Desulfovibrio vulgaris (strain ATCC 29579 / DSM 644 / NCIMB 8303 / VKM B-1760 / Hildenborough) OX=882 GN=DVU_1413 PE=3 SV=1
48	DVU_3030	Acetate kinase OS=Desulfovibrio vulgaris (strain ATCC 29579 / DSM 644 / NCIMB 8303 / VKM B-1760 / Hildenborough) OX=882 GN=ackA PE=3 SV=1	DVU_2657	6-carboxy-5,6,7,8-tetrahydropterin synthase OS=Desulfovibrio vulgaris (strain ATCC 29579 / DSM 644 / NCIMB 8303 / VKM B-1760 / Hildenborough) OX=882 GN=DVU_2657 PE=3 SV=1
49	DVU_2349	Glycogen phosphorylase OS=Desulfovibrio vulgaris (strain ATCC 29579 / DSM 644 / NCIMB 8303 / VKM B-1760 / Hildenborough) OX=882 GN=DVU_2349 PE=3 SV=1	DVU_1995	Anti-sigma factor antagonist OS=Desulfovibrio vulgaris (strain ATCC 29579 / DSM 644 / NCIMB 8303 / VKM B-1760 / Hildenborough) OX=882 GN=DVU_1995 PE=3 SV=1
50	DVU_2309	Methyl-accepting chemotaxis protein, putative OS=Desulfovibrio vulgaris (strain ATCC 29579 / DSM 644 / NCIMB 8303 / VKM B-1760 / Hildenborough) OX=882 GN=DVU_2309 PE=3 SV=1	DVU_1035	Glucokinase, putative OS=Desulfovibrio vulgaris (strain ATCC 29579 / DSM 644 / NCIMB 8303 / VKM B-1760 / Hildenborough) OX=882 GN=DVU_1035 PE=3 SV=1
51	DVU_1468	Periplasmic serine endoprotease DegP-like OS=Desulfovibrio vulgaris (strain ATCC 29579 / DSM 644 / NCIMB 8303 / VKM B-1760 / Hildenborough) OX=882 GN=DVU_1468 PE=3 SV=1	DVU_2464	Uncharacterized protein OS=Desulfovibrio vulgaris (strain ATCC 29579 / DSM 644 / NCIMB 8303 / VKM B-1760 / Hildenborough) OX=882 GN=DVU_2464 PE=4 SV=1
52	DVU_2077	Uncharacterized protein OS=Desulfovibrio vulgaris (strain ATCC 29579 / DSM 644 / NCIMB 8303 / VKM B-1760 / Hildenborough) OX=882 GN=DVU_2077 PE=4 SV=1	DVU_3049	Hemerythrin family protein OS=Desulfovibrio vulgaris (strain ATCC 29579 / DSM 644 / NCIMB 8303 / VKM B-1760 / Hildenborough) OX=882 GN=DVU_3049 PE=3 SV=1
53	DVU_3212	Pyridine nucleotide-disulfide oxidoreductase OS=Desulfovibrio vulgaris (strain ATCC 29579 / DSM 644 / NCIMB 8303 / VKM B-1760 / Hildenborough) OX=882 GN=DVU_3212 PE=4 SV=1	DVU_1085	Phosphate-specific transport system accessory protein PhoU OS=Desulfovibrio vulgaris (strain ATCC 29579 / DSM 644 / NCIMB 8303 / VKM B-1760 / Hildenborough) OX=882 GN=phoU PE=3 SV=1
54	DVU_0671	Glu_synthase domain-containing protein OS=Desulfovibrio vulgaris (strain ATCC 29579 / DSM 644 / NCIMB 8303 / VKM B-1760 / Hildenborough) OX=882 GN=DVU_0671 PE=3 SV=1	DVU_1082	3'-5' exonuclease domain protein OS=Desulfovibrio vulgaris (strain ATCC 29579 / DSM 644 / NCIMB 8303 / VKM B-1760 / Hildenborough) OX=882 GN=DVU_1082 PE=4 SV=1
55	DVU_0935	Histidine kinase OS=Desulfovibrio vulgaris (strain ATCC 29579 / DSM 644 / NCIMB 8303 / VKM B-1760 / Hildenborough) OX=882 GN=DVU_0935 PE=3 SV=1	DVU_0739	AMMECR1 domain-containing protein OS=Desulfovibrio vulgaris (strain ATCC 29579 / DSM 644 / NCIMB 8303 / VKM B-1760 / Hildenborough) OX=882 GN=DVU_0739 PE=4 SV=1
56	DVU_0941	Peptidase, M16 family OS=Desulfovibrio vulgaris (strain ATCC 29579 / DSM 644 / NCIMB 8303 / VKM B-1760 / Hildenborough) OX=882 GN=DVU_0941 PE=3 SV=1	DVU_3338	Potassium-transporting ATPase ATP-binding subunit OS=Desulfovibrio vulgaris (strain ATCC 29579 / DSM 644 / NCIMB 8303 / VKM B-1760 / Hildenborough) OX=882 GN=kdpB PE=3 SV=1
57	DVU_0403	Sulfite reductase, dissimilatory-type subunit beta OS=Desulfovibrio vulgaris (strain ATCC 29579 / DSM 644 / NCIMB 8303 / VKM B-1760 / Hildenborough) OX=882 GN=dsvB PE=1 SV=3	DVU_3144	Cytochrome c family protein OS=Desulfovibrio vulgaris (strain ATCC 29579 / DSM 644 / NCIMB 8303 / VKM B-1760 / Hildenborough) OX=882 GN=DVU_3144 PE=4 SV=1
58	DVU_3155	Methyl-accepting chemotaxis protein DcrH OS=Desulfovibrio vulgaris (strain ATCC 29579 / DSM 644 / NCIMB 8303 / VKM B-1760 / Hildenborough) OX=882 GN=dcrH PE=1 SV=1	DVU_1403	Corrinoid adenosyltransferase OS=Desulfovibrio vulgaris (strain ATCC 29579 / DSM 644 / NCIMB 8303 / VKM B-1760 / Hildenborough) OX=882 GN=cobO PE=3 SV=1
59	DVU_0322	Enolase OS=Desulfovibrio vulgaris (strain ATCC 29579 / DSM 644 / NCIMB 8303 / VKM B-1760 / Hildenborough) OX=882 GN=eno PE=1 SV=1	DVU_1673	Acyltransferase, putative OS=Desulfovibrio vulgaris (strain ATCC 29579 / DSM 644 / NCIMB 8303 / VKM B-1760 / Hildenborough) OX=882 GN=DVU_1673 PE=4 SV=1
60	DVU_2201	Alcohol dehydrogenase, iron-containing OS=Desulfovibrio vulgaris (strain ATCC 29579 / DSM 644 / NCIMB 8303 / VKM B-1760 / Hildenborough) OX=882 GN=DVU_2201 PE=3 SV=1	DVU_3068	GAF domain/sensory box/EAL domain protein OS=Desulfovibrio vulgaris (strain ATCC 29579 / DSM 644 / NCIMB 8303 / VKM B-1760 / Hildenborough) OX=882 GN=DVU_3068 PE=4 SV=1
61	DVU_1043	GMP synthase [glutamine-hydrolyzing] OS=Desulfovibrio vulgaris (strain ATCC 29579 / DSM 644 / NCIMB 8303 / VKM B-1760 / Hildenborough) OX=882 GN=guaA PE=3 SV=1	DVU_0449	Sensor/response regulator OS=Desulfovibrio vulgaris (strain ATCC 29579 / DSM 644 / NCIMB 8303 / VKM B-1760 / Hildenborough) OX=882 GN=DVU_0449 PE=4 SV=1
62	DVU_0608	Methyl-accepting chemotaxis protein OS=Desulfovibrio vulgaris (strain ATCC 29579 / DSM 644 / NCIMB 8303 / VKM B-1760 / Hildenborough) OX=882 GN=DVU_0608 PE=3 SV=1	DVU_3159	Glycerol-3-phosphate dehydrogenase [NAD(P)+] OS=Desulfovibrio vulgaris (strain ATCC 29579 / DSM 644 / NCIMB 8303 / VKM B-1760 / Hildenborough) OX=882 GN=gpsA PE=3 SV=1
63	DVU_1834	Pyruvate carboxylase OS=Desulfovibrio vulgaris (strain ATCC 29579 / DSM 644 / NCIMB 8303 / VKM B-1760 / Hildenborough) OX=882 GN=DVU_1834 PE=4 SV=1	DVU_1657	TRASH domain-containing protein OS=Desulfovibrio vulgaris (strain ATCC 29579 / DSM 644 / NCIMB 8303 / VKM B-1760 / Hildenborough) OX=882 GN=DVU_1657 PE=4 SV=1
64	DVU_0547	High-affinity branched chain amino acid ABC transporter, periplasmic branched chain amino acid-binding protein OS=Desulfovibrio vulgaris (strain ATCC 29579 / DSM 644 / NCIMB 8303 / VKM B-1760 / Hildenborough) OX=882 GN=DVU_0547 PE=3 SV=1	DVU_3064	Sensory box/GGDEF domain/EAL domain protein OS=Desulfovibrio vulgaris (strain ATCC 29579 / DSM 644 / NCIMB 8303 / VKM B-1760 / Hildenborough) OX=882 GN=DVU_3064 PE=4 SV=1
65	DVU_2401	Hydrogenase, iron-sulfur cluster-binding subunit, putative OS=Desulfovibrio vulgaris (strain ATCC 29579 / DSM 644 / NCIMB 8303 / VKM B-1760 / Hildenborough) OX=882 GN=DVU_2401 PE=1 SV=1	DVU_0540	Histidine kinase OS=Desulfovibrio vulgaris (strain ATCC 29579 / DSM 644 / NCIMB 8303 / VKM B-1760 / Hildenborough) OX=882 GN=DVU_0540 PE=1 SV=1
66	DVU_1411	Thiamine biosynthesis protein ThiC OS=Desulfovibrio vulgaris (strain ATCC 29579 / DSM 644 / NCIMB 8303 / VKM B-1760 / Hildenborough) OX=882 GN=thiC PE=4 SV=1	DVU_0653	Sigma-54 dependent transcriptional regulator, putative/response regulator OS=Desulfovibrio vulgaris (strain ATCC 29579 / DSM 644 / NCIMB 8303 / VKM B-1760 / Hildenborough) OX=882 GN=DVU_0653 PE=4 SV=1
67	DVU_1334	Trigger factor OS=Desulfovibrio vulgaris (strain ATCC 29579 / DSM 644 / NCIMB 8303 / VKM B-1760 / Hildenborough) OX=882 GN=tig PE=3 SV=1	DVU_0892	Shikimate kinase OS=Desulfovibrio vulgaris (strain ATCC 29579 / DSM 644 / NCIMB 8303 / VKM B-1760 / Hildenborough) OX=882 GN=aroK PE=3 SV=1
68	DVU_2538	Threonine--tRNA ligase OS=Desulfovibrio vulgaris (strain ATCC 29579 / DSM 644 / NCIMB 8303 / VKM B-1760 / Hildenborough) OX=882 GN=thrS PE=3 SV=1
69	DVU_0964	Glutamate dehydrogenase OS=Desulfovibrio vulgaris (strain ATCC 29579 / DSM 644 / NCIMB 8303 / VKM B-1760 / Hildenborough) OX=882 GN=DVU_0964 PE=3 SV=1
70	DVU_1228	Thiol peroxidase OS=Desulfovibrio vulgaris (strain ATCC 29579 / DSM 644 / NCIMB 8303 / VKM B-1760 / Hildenborough) OX=882 GN=tpX PE=3 SV=1
71	DVU_1874	Chaperone protein ClpB OS=Desulfovibrio vulgaris (strain ATCC 29579 / DSM 644 / NCIMB 8303 / VKM B-1760 / Hildenborough) OX=882 GN=clpB PE=3 SV=1
72	DVU_3071	Oxidoreductase, FAD/iron-sulfur cluster-binding domain protein OS=Desulfovibrio vulgaris (strain ATCC 29579 / DSM 644 / NCIMB 8303 / VKM B-1760 / Hildenborough) OX=882 GN=DVU_3071 PE=4 SV=1
73	DVU_1044	Inosine-5'-monophosphate dehydrogenase OS=Desulfovibrio vulgaris (strain ATCC 29579 / DSM 644 / NCIMB 8303 / VKM B-1760 / Hildenborough) OX=882 GN=guaB PE=1 SV=1
74	DVU_0873	Elongation factor Ts OS=Desulfovibrio vulgaris (strain ATCC 29579 / DSM 644 / NCIMB 8303 / VKM B-1760 / Hildenborough) OX=882 GN=tsf PE=3 SV=1
75	DVU_0712	Amino acid ABC transporter, periplasmic-binding protein OS=Desulfovibrio vulgaris (strain ATCC 29579 / DSM 644 / NCIMB 8303 / VKM B-1760 / Hildenborough) OX=882 GN=DVU_0712 PE=4 SV=1
76	DVU_2738	Histidine kinase OS=Desulfovibrio vulgaris (strain ATCC 29579 / DSM 644 / NCIMB 8303 / VKM B-1760 / Hildenborough) OX=882 GN=DVU_2738 PE=3 SV=1
77	DVU_0565	Glyceraldehyde-3-phosphate dehydrogenase OS=Desulfovibrio vulgaris (strain ATCC 29579 / DSM 644 / NCIMB 8303 / VKM B-1760 / Hildenborough) OX=882 GN=gap-1 PE=3 SV=1
78	DVU_0415	Probable cytosol aminopeptidase OS=Desulfovibrio vulgaris (strain ATCC 29579 / DSM 644 / NCIMB 8303 / VKM B-1760 / Hildenborough) OX=882 GN=pepA PE=3 SV=1
79	DVU_0587	Formate dehydrogenase, alpha subunit, selenocysteine-containing OS=Desulfovibrio vulgaris (strain ATCC 29579 / DSM 644 / NCIMB 8303 / VKM B-1760 / Hildenborough) OX=882 GN=fdnG-1 PE=1 SV=2
80	DVU_0979	DAK1 domain protein OS=Desulfovibrio vulgaris (strain ATCC 29579 / DSM 644 / NCIMB 8303 / VKM B-1760 / Hildenborough) OX=882 GN=DVU_0979 PE=4 SV=1
81	DVU_1278	ATP-dependent zinc metalloprotease FtsH OS=Desulfovibrio vulgaris (strain ATCC 29579 / DSM 644 / NCIMB 8303 / VKM B-1760 / Hildenborough) OX=882 GN=ftsH PE=3 SV=1
82	DVU_2399	Hydrogenase, putative OS=Desulfovibrio vulgaris (strain ATCC 29579 / DSM 644 / NCIMB 8303 / VKM B-1760 / Hildenborough) OX=882 GN=DVU_2399 PE=1 SV=1
83	DVU_1993	Cation-transporting ATPase, E1-E2 family OS=Desulfovibrio vulgaris (strain ATCC 29579 / DSM 644 / NCIMB 8303 / VKM B-1760 / Hildenborough) OX=882 GN=DVU_1993 PE=4 SV=1
84	DVU_0060	Efflux transporter, RND family, MFP subunit OS=Desulfovibrio vulgaris (strain ATCC 29579 / DSM 644 / NCIMB 8303 / VKM B-1760 / Hildenborough) OX=882 GN=DVU_0060 PE=3 SV=1
85	DVU_1329	DNA-directed RNA polymerase subunit alpha OS=Desulfovibrio vulgaris (strain ATCC 29579 / DSM 644 / NCIMB 8303 / VKM B-1760 / Hildenborough) OX=882 GN=rpoA PE=1 SV=1
86	DVU_1469	Ribosomal protein S1, putative OS=Desulfovibrio vulgaris (strain ATCC 29579 / DSM 644 / NCIMB 8303 / VKM B-1760 / Hildenborough) OX=882 GN=DVU_1469 PE=4 SV=1
87	DVU_1337	Lon protease OS=Desulfovibrio vulgaris (strain ATCC 29579 / DSM 644 / NCIMB 8303 / VKM B-1760 / Hildenborough) OX=882 GN=lon PE=3 SV=1
88	DVU_0874	30S ribosomal protein S2 OS=Desulfovibrio vulgaris (strain ATCC 29579 / DSM 644 / NCIMB 8303 / VKM B-1760 / Hildenborough) OX=882 GN=rpsB PE=3 SV=1
89	DVU_3104	Peptidoglycan-associated protein OS=Desulfovibrio vulgaris (strain ATCC 29579 / DSM 644 / NCIMB 8303 / VKM B-1760 / Hildenborough) OX=882 GN=pal PE=3 SV=1
90	DVU_1655	LL-diaminopimelate aminotransferase OS=Desulfovibrio vulgaris (strain ATCC 29579 / DSM 644 / NCIMB 8303 / VKM B-1760 / Hildenborough) OX=882 GN=dapL PE=3 SV=1
91	DVU_0789	Cell shape-determining protein MreB OS=Desulfovibrio vulgaris (strain ATCC 29579 / DSM 644 / NCIMB 8303 / VKM B-1760 / Hildenborough) OX=882 GN=mreB-1 PE=3 SV=1
92	DVU_1064	Aconitate hydratase A OS=Desulfovibrio vulgaris (strain ATCC 29579 / DSM 644 / NCIMB 8303 / VKM B-1760 / Hildenborough) OX=882 GN=DVU_1064 PE=4 SV=1
93	DVU_1568	Ferritin OS=Desulfovibrio vulgaris (strain ATCC 29579 / DSM 644 / NCIMB 8303 / VKM B-1760 / Hildenborough) OX=882 GN=DVU_1568 PE=3 SV=1
94	DVU_0566	GAF domain protein OS=Desulfovibrio vulgaris (strain ATCC 29579 / DSM 644 / NCIMB 8303 / VKM B-1760 / Hildenborough) OX=882 GN=DVU_0566 PE=4 SV=1
95	DVU_3028	Glycolate oxidase iron-sulfur subunit OS=Desulfovibrio vulgaris (strain ATCC 29579 / DSM 644 / NCIMB 8303 / VKM B-1760 / Hildenborough) OX=882 GN=DVU_3028 PE=4 SV=1
96	DVU_0607	Adenosylhomocysteinase OS=Desulfovibrio vulgaris (strain ATCC 29579 / DSM 644 / NCIMB 8303 / VKM B-1760 / Hildenborough) OX=882 GN=ahcY PE=3 SV=1
97	DVU_0684	Protein HflK OS=Desulfovibrio vulgaris (strain ATCC 29579 / DSM 644 / NCIMB 8303 / VKM B-1760 / Hildenborough) OX=882 GN=DVU_0684 PE=3 SV=1
98	DVU_2449	S-adenosylmethionine synthase OS=Desulfovibrio vulgaris (strain ATCC 29579 / DSM 644 / NCIMB 8303 / VKM B-1760 / Hildenborough) OX=882 GN=metK PE=1 SV=1
99	DVU_1089	Alanine--tRNA ligase OS=Desulfovibrio vulgaris (strain ATCC 29579 / DSM 644 / NCIMB 8303 / VKM B-1760 / Hildenborough) OX=882 GN=alaS PE=3 SV=1
100	DVU_0857	Radical SAM domain protein OS=Desulfovibrio vulgaris (strain ATCC 29579 / DSM 644 / NCIMB 8303 / VKM B-1760 / Hildenborough) OX=882 GN=DVU_0857 PE=4 SV=1
101	DVU_2586	Energy-dependent translational throttle protein EttA OS=Desulfovibrio vulgaris (strain ATCC 29579 / DSM 644 / NCIMB 8303 / VKM B-1760 / Hildenborough) OX=882 GN=ettA PE=3 SV=1
102	DVU_1020	HD domain/sensory box protein OS=Desulfovibrio vulgaris (strain ATCC 29579 / DSM 644 / NCIMB 8303 / VKM B-1760 / Hildenborough) OX=882 GN=DVU_1020 PE=4 SV=1
103	DVU_2643	Chaperone protein HtpG OS=Desulfovibrio vulgaris (strain ATCC 29579 / DSM 644 / NCIMB 8303 / VKM B-1760 / Hildenborough) OX=882 GN=htpG PE=1 SV=1
104	DVU_0261	Universal stress protein family OS=Desulfovibrio vulgaris (strain ATCC 29579 / DSM 644 / NCIMB 8303 / VKM B-1760 / Hildenborough) OX=882 GN=DVU_0261 PE=3 SV=1
105	DVU_0851	Uncharacterized protein OS=Desulfovibrio vulgaris (strain ATCC 29579 / DSM 644 / NCIMB 8303 / VKM B-1760 / Hildenborough) OX=882 GN=DVU_0851 PE=1 SV=1
106	DVU_0062	RND efflux system, outer membrane protein, NodT family OS=Desulfovibrio vulgaris (strain ATCC 29579 / DSM 644 / NCIMB 8303 / VKM B-1760 / Hildenborough) OX=882 GN=DVU_0062 PE=3 SV=1
107	DVU_1569	Pyruvate ferredoxin oxidoreductase, alpha subunit OS=Desulfovibrio vulgaris (strain ATCC 29579 / DSM 644 / NCIMB 8303 / VKM B-1760 / Hildenborough) OX=882 GN=porA PE=1 SV=1
108	DVU_0966	Amino acid ABC transporter, periplasmic amino acid-binding protein OS=Desulfovibrio vulgaris (strain ATCC 29579 / DSM 644 / NCIMB 8303 / VKM B-1760 / Hildenborough) OX=882 GN=DVU_0966 PE=4 SV=1
109	DVU_1922	Periplasmic [NiFe] hydrogenase, large subunit, isozyme 1 OS=Desulfovibrio vulgaris (strain ATCC 29579 / DSM 644 / NCIMB 8303 / VKM B-1760 / Hildenborough) OX=882 GN=hynA-1 PE=3 SV=1
110	DVU_1592	Arginine N-succinyltransferase, beta subunit, putative OS=Desulfovibrio vulgaris (strain ATCC 29579 / DSM 644 / NCIMB 8303 / VKM B-1760 / Hildenborough) OX=882 GN=DVU_1592 PE=4 SV=1
111	DVU_1472	Endopeptidase La OS=Desulfovibrio vulgaris (strain ATCC 29579 / DSM 644 / NCIMB 8303 / VKM B-1760 / Hildenborough) OX=882 GN=DVU_1472 PE=1 SV=1
112	DVU_1443	Flagellar hook protein FlgE OS=Desulfovibrio vulgaris (strain ATCC 29579 / DSM 644 / NCIMB 8303 / VKM B-1760 / Hildenborough) OX=882 GN=flgE PE=3 SV=1
113	DVU_3162	ABC transporter, periplasmic substrate-binding protein OS=Desulfovibrio vulgaris (strain ATCC 29579 / DSM 644 / NCIMB 8303 / VKM B-1760 / Hildenborough) OX=882 GN=DVU_3162 PE=4 SV=1
114	DVU_0061	Efflux pump membrane transporter OS=Desulfovibrio vulgaris (strain ATCC 29579 / DSM 644 / NCIMB 8303 / VKM B-1760 / Hildenborough) OX=882 GN=DVU_0061 PE=3 SV=1
115	DVU_1539	Fructose-1,6-bisphosphatase OS=Desulfovibrio vulgaris (strain ATCC 29579 / DSM 644 / NCIMB 8303 / VKM B-1760 / Hildenborough) OX=882 GN=glpX PE=1 SV=1
116	DVU_0510	Transcription termination/antitermination protein NusA OS=Desulfovibrio vulgaris (strain ATCC 29579 / DSM 644 / NCIMB 8303 / VKM B-1760 / Hildenborough) OX=882 GN=nusA PE=3 SV=1
117	DVU_2533	Phenylalanine--tRNA ligase beta subunit OS=Desulfovibrio vulgaris (strain ATCC 29579 / DSM 644 / NCIMB 8303 / VKM B-1760 / Hildenborough) OX=882 GN=pheT PE=1 SV=1
118	DVU_2297	Glycine/betaine/L-proline ABC transporter, periplasmic-binding protein OS=Desulfovibrio vulgaris (strain ATCC 29579 / DSM 644 / NCIMB 8303 / VKM B-1760 / Hildenborough) OX=882 GN=DVU_2297 PE=4 SV=1
119	DVU_0825	Protein translocase subunit SecA OS=Desulfovibrio vulgaris (strain ATCC 29579 / DSM 644 / NCIMB 8303 / VKM B-1760 / Hildenborough) OX=882 GN=secA PE=3 SV=1
120	DVU_0961	Uncharacterized protein OS=Desulfovibrio vulgaris (strain ATCC 29579 / DSM 644 / NCIMB 8303 / VKM B-1760 / Hildenborough) OX=882 GN=DVU_0961 PE=4 SV=1
121	DVU_3379	Vitamin B12-dependent ribonucleotide reductase OS=Desulfovibrio vulgaris (strain ATCC 29579 / DSM 644 / NCIMB 8303 / VKM B-1760 / Hildenborough) OX=882 GN=DVU_3379 PE=3 SV=1
122	DVU_3181	Phosphoribosylformylglycinamidine synthase subunit PurL OS=Desulfovibrio vulgaris (strain ATCC 29579 / DSM 644 / NCIMB 8303 / VKM B-1760 / Hildenborough) OX=882 GN=purL PE=3 SV=1
123	DVU_2925	50S ribosomal protein L1 OS=Desulfovibrio vulgaris (strain ATCC 29579 / DSM 644 / NCIMB 8303 / VKM B-1760 / Hildenborough) OX=882 GN=rplA PE=3 SV=1
124	DVU_1917	Cytochrome-c3 hydrogenase OS=Desulfovibrio vulgaris (strain ATCC 29579 / DSM 644 / NCIMB 8303 / VKM B-1760 / Hildenborough) OX=882 GN=hysB PE=1 SV=1
125	DVU_1315	50S ribosomal protein L5 OS=Desulfovibrio vulgaris (strain ATCC 29579 / DSM 644 / NCIMB 8303 / VKM B-1760 / Hildenborough) OX=882 GN=rplE PE=3 SV=1
126	DVU_3156	Glutamine--fructose-6-phosphate aminotransferase [isomerizing] OS=Desulfovibrio vulgaris (strain ATCC 29579 / DSM 644 / NCIMB 8303 / VKM B-1760 / Hildenborough) OX=882 GN=glmS PE=3 SV=1
127	DVU_2671	Ribonuclease Y OS=Desulfovibrio vulgaris (strain ATCC 29579 / DSM 644 / NCIMB 8303 / VKM B-1760 / Hildenborough) OX=882 GN=rny PE=3 SV=1
128	DVU_1932	Adenylate kinase OS=Desulfovibrio vulgaris (strain ATCC 29579 / DSM 644 / NCIMB 8303 / VKM B-1760 / Hildenborough) OX=882 GN=adk PE=3 SV=1
129	DVU_1065	Peptidyl-prolyl cis-trans isomerse domain protein OS=Desulfovibrio vulgaris (strain ATCC 29579 / DSM 644 / NCIMB 8303 / VKM B-1760 / Hildenborough) OX=882 GN=DVU_1065 PE=4 SV=1
130	DVU_2072	Histidine kinase OS=Desulfovibrio vulgaris (strain ATCC 29579 / DSM 644 / NCIMB 8303 / VKM B-1760 / Hildenborough) OX=882 GN=cheA-3 PE=4 SV=1
131	DVU_1203	Serine hydroxymethyltransferase OS=Desulfovibrio vulgaris (strain ATCC 29579 / DSM 644 / NCIMB 8303 / VKM B-1760 / Hildenborough) OX=882 GN=glyA PE=1 SV=1
132	DVU_0819	FMN reductase, NADPH-dependent OS=Desulfovibrio vulgaris (strain ATCC 29579 / DSM 644 / NCIMB 8303 / VKM B-1760 / Hildenborough) OX=882 GN=DVU_0819 PE=4 SV=1
133	DVU_1199	Riboflavin biosynthesis protein RibBA OS=Desulfovibrio vulgaris (strain ATCC 29579 / DSM 644 / NCIMB 8303 / VKM B-1760 / Hildenborough) OX=882 GN=ribAB PE=3 SV=1
134	DVU_2231	50S ribosomal subunit assembly factor BipA OS=Desulfovibrio vulgaris (strain ATCC 29579 / DSM 644 / NCIMB 8303 / VKM B-1760 / Hildenborough) OX=882 GN=typA PE=3 SV=1
135	DVU_3048	Aspartate-semialdehyde dehydrogenase OS=Desulfovibrio vulgaris (strain ATCC 29579 / DSM 644 / NCIMB 8303 / VKM B-1760 / Hildenborough) OX=882 GN=asd PE=3 SV=1
136	DVU_0162	Carbamoyl-phosphate synthase large chain OS=Desulfovibrio vulgaris (strain ATCC 29579 / DSM 644 / NCIMB 8303 / VKM B-1760 / Hildenborough) OX=882 GN=carB PE=1 SV=1
137	DVU_1248	Arginine--tRNA ligase OS=Desulfovibrio vulgaris (strain ATCC 29579 / DSM 644 / NCIMB 8303 / VKM B-1760 / Hildenborough) OX=882 GN=argS PE=3 SV=1
138	DVU_0625	Cytochrome c nitrite reductase subunit NrfA OS=Desulfovibrio vulgaris (strain ATCC 29579 / DSM 644 / NCIMB 8303 / VKM B-1760 / Hildenborough) OX=882 GN=nrfA PE=1 SV=1
139	DVU_1570	Pyruvate ferredoxin oxidoreductase, beta subunit OS=Desulfovibrio vulgaris (strain ATCC 29579 / DSM 644 / NCIMB 8303 / VKM B-1760 / Hildenborough) OX=882 GN=porB PE=1 SV=1
140	DVU_1067	Membrane protein, Bmp family OS=Desulfovibrio vulgaris (strain ATCC 29579 / DSM 644 / NCIMB 8303 / VKM B-1760 / Hildenborough) OX=882 GN=DVU_1067 PE=4 SV=1
141	DVU_0701	Malate synthase G OS=Desulfovibrio vulgaris (strain ATCC 29579 / DSM 644 / NCIMB 8303 / VKM B-1760 / Hildenborough) OX=882 GN=glcB PE=3 SV=1
142	DVU_3367	Aspartate--tRNA(Asp/Asn) ligase OS=Desulfovibrio vulgaris (strain ATCC 29579 / DSM 644 / NCIMB 8303 / VKM B-1760 / Hildenborough) OX=882 GN=aspS PE=3 SV=1
143	DVU_2585	Methyl-accepting chemotaxis protein OS=Desulfovibrio vulgaris (strain ATCC 29579 / DSM 644 / NCIMB 8303 / VKM B-1760 / Hildenborough) OX=882 GN=DVU_2585 PE=3 SV=1
144	DVU_2514	Pyruvate kinase OS=Desulfovibrio vulgaris (strain ATCC 29579 / DSM 644 / NCIMB 8303 / VKM B-1760 / Hildenborough) OX=882 GN=pyk PE=3 SV=1
145	DVU_1368	Rhodanese-like domain protein OS=Desulfovibrio vulgaris (strain ATCC 29579 / DSM 644 / NCIMB 8303 / VKM B-1760 / Hildenborough) OX=882 GN=DVU_1368 PE=1 SV=1
146	DVU_1430	Peptidase, M16 family OS=Desulfovibrio vulgaris (strain ATCC 29579 / DSM 644 / NCIMB 8303 / VKM B-1760 / Hildenborough) OX=882 GN=DVU_1430 PE=3 SV=1
147	DVU_1309	30S ribosomal protein S3 OS=Desulfovibrio vulgaris (strain ATCC 29579 / DSM 644 / NCIMB 8303 / VKM B-1760 / Hildenborough) OX=882 GN=rpsC PE=3 SV=1
148	DVU_2104	Iron-sulfur cluster-binding/ATPase domain protein OS=Desulfovibrio vulgaris (strain ATCC 29579 / DSM 644 / NCIMB 8303 / VKM B-1760 / Hildenborough) OX=882 GN=DVU_2104 PE=4 SV=1
149	DVU_1788	RNA polymerase sigma factor RpoD OS=Desulfovibrio vulgaris (strain ATCC 29579 / DSM 644 / NCIMB 8303 / VKM B-1760 / Hildenborough) OX=882 GN=rpoD PE=1 SV=1
150	DVU_0848	Heterodisulfide reductase, putative OS=Desulfovibrio vulgaris (strain ATCC 29579 / DSM 644 / NCIMB 8303 / VKM B-1760 / Hildenborough) OX=882 GN=DVU_0848 PE=1 SV=1
151	DVU_2144	Glyceraldehyde-3-phosphate dehydrogenase OS=Desulfovibrio vulgaris (strain ATCC 29579 / DSM 644 / NCIMB 8303 / VKM B-1760 / Hildenborough) OX=882 GN=gap-2 PE=1 SV=1
152	DVU_1574	50S ribosomal protein L25 OS=Desulfovibrio vulgaris (strain ATCC 29579 / DSM 644 / NCIMB 8303 / VKM B-1760 / Hildenborough) OX=882 GN=rplY PE=3 SV=1
153	DVU_1328	30S ribosomal protein S4 OS=Desulfovibrio vulgaris (strain ATCC 29579 / DSM 644 / NCIMB 8303 / VKM B-1760 / Hildenborough) OX=882 GN=rpsD PE=3 SV=1
154	DVU_3204	Adenylosuccinate synthetase OS=Desulfovibrio vulgaris (strain ATCC 29579 / DSM 644 / NCIMB 8303 / VKM B-1760 / Hildenborough) OX=882 GN=purA PE=3 SV=1
155	DVU_2530	Transketolase OS=Desulfovibrio vulgaris (strain ATCC 29579 / DSM 644 / NCIMB 8303 / VKM B-1760 / Hildenborough) OX=882 GN=tkt PE=3 SV=1
156	DVU_1623	CTP synthase OS=Desulfovibrio vulgaris (strain ATCC 29579 / DSM 644 / NCIMB 8303 / VKM B-1760 / Hildenborough) OX=882 GN=pyrG PE=3 SV=1
157	DVU_0002	Beta sliding clamp OS=Desulfovibrio vulgaris (strain ATCC 29579 / DSM 644 / NCIMB 8303 / VKM B-1760 / Hildenborough) OX=882 GN=dnaN PE=3 SV=1
158	DVU_1927	Isoleucine--tRNA ligase OS=Desulfovibrio vulgaris (strain ATCC 29579 / DSM 644 / NCIMB 8303 / VKM B-1760 / Hildenborough) OX=882 GN=ileS PE=1 SV=1
159	DVU_2103	Iron-sulfur cluster-binding/ATPase domain protein OS=Desulfovibrio vulgaris (strain ATCC 29579 / DSM 644 / NCIMB 8303 / VKM B-1760 / Hildenborough) OX=882 GN=DVU_2103 PE=4 SV=1
160	DVU_1869	Methyl-accepting chemotaxis protein OS=Desulfovibrio vulgaris (strain ATCC 29579 / DSM 644 / NCIMB 8303 / VKM B-1760 / Hildenborough) OX=882 GN=DVU_1869 PE=1 SV=1
161	DVU_1579	Cysteine--tRNA ligase OS=Desulfovibrio vulgaris (strain ATCC 29579 / DSM 644 / NCIMB 8303 / VKM B-1760 / Hildenborough) OX=882 GN=cysS PE=3 SV=1
162	DVU_2467	Ribonuclease R OS=Desulfovibrio vulgaris (strain ATCC 29579 / DSM 644 / NCIMB 8303 / VKM B-1760 / Hildenborough) OX=882 GN=rnr PE=3 SV=1
163	DVU_3168	Glutamate-1-semialdehyde 2,1-aminomutase OS=Desulfovibrio vulgaris (strain ATCC 29579 / DSM 644 / NCIMB 8303 / VKM B-1760 / Hildenborough) OX=882 GN=hemL PE=1 SV=1
164	DVU_1078	R3H domain protein OS=Desulfovibrio vulgaris (strain ATCC 29579 / DSM 644 / NCIMB 8303 / VKM B-1760 / Hildenborough) OX=882 GN=DVU_1078 PE=4 SV=1
165	DVU_0064	Uncharacterized protein OS=Desulfovibrio vulgaris (strain ATCC 29579 / DSM 644 / NCIMB 8303 / VKM B-1760 / Hildenborough) OX=882 GN=DVU_0064 PE=4 SV=1
166	DVU_0664	Cysteine desulfurase OS=Desulfovibrio vulgaris (strain ATCC 29579 / DSM 644 / NCIMB 8303 / VKM B-1760 / Hildenborough) OX=882 GN=DVU_0664 PE=1 SV=1
167	DVU_0004	DNA gyrase subunit A OS=Desulfovibrio vulgaris (strain ATCC 29579 / DSM 644 / NCIMB 8303 / VKM B-1760 / Hildenborough) OX=882 GN=gyrA PE=3 SV=1
168	DVU_3355	SPFH domain/Band 7 family protein OS=Desulfovibrio vulgaris (strain ATCC 29579 / DSM 644 / NCIMB 8303 / VKM B-1760 / Hildenborough) OX=882 GN=DVU_3355 PE=3 SV=1
169	DVU_1819	Protein translocase subunit SecD OS=Desulfovibrio vulgaris (strain ATCC 29579 / DSM 644 / NCIMB 8303 / VKM B-1760 / Hildenborough) OX=882 GN=secD PE=3 SV=1
170	DVU_2481	Formate dehydrogenase, beta subunit, putative OS=Desulfovibrio vulgaris (strain ATCC 29579 / DSM 644 / NCIMB 8303 / VKM B-1760 / Hildenborough) OX=882 GN=DVU_2481 PE=1 SV=1
171	DVU_1951	Indolepyruvate oxidoreductase subunit IorA OS=Desulfovibrio vulgaris (strain ATCC 29579 / DSM 644 / NCIMB 8303 / VKM B-1760 / Hildenborough) OX=882 GN=DVU_1951 PE=1 SV=1
172	DVU_1318	50S ribosomal protein L6 OS=Desulfovibrio vulgaris (strain ATCC 29579 / DSM 644 / NCIMB 8303 / VKM B-1760 / Hildenborough) OX=882 GN=rplF PE=3 SV=1
173	DVU_2014	Metallo-beta-lactamase family protein OS=Desulfovibrio vulgaris (strain ATCC 29579 / DSM 644 / NCIMB 8303 / VKM B-1760 / Hildenborough) OX=882 GN=DVU_2014 PE=1 SV=1
174	DVU_2226	Acetyl-CoA carboxylase, biotin carboxylase, putative OS=Desulfovibrio vulgaris (strain ATCC 29579 / DSM 644 / NCIMB 8303 / VKM B-1760 / Hildenborough) OX=882 GN=DVU_2226 PE=1 SV=1
175	DVU_1090	Protein RecA OS=Desulfovibrio vulgaris (strain ATCC 29579 / DSM 644 / NCIMB 8303 / VKM B-1760 / Hildenborough) OX=882 GN=recA PE=3 SV=1
176	DVU_1897	Glycine--tRNA ligase beta subunit OS=Desulfovibrio vulgaris (strain ATCC 29579 / DSM 644 / NCIMB 8303 / VKM B-1760 / Hildenborough) OX=882 GN=glyS PE=3 SV=1
177	DVU_3253	Phenylacetate-coenzyme A ligase, putative OS=Desulfovibrio vulgaris (strain ATCC 29579 / DSM 644 / NCIMB 8303 / VKM B-1760 / Hildenborough) OX=882 GN=DVU_3253 PE=4 SV=1
178	DVU_3222	Glucose-6-phosphate isomerase OS=Desulfovibrio vulgaris (strain ATCC 29579 / DSM 644 / NCIMB 8303 / VKM B-1760 / Hildenborough) OX=882 GN=pgi PE=3 SV=1
179	DVU_0795	Phosphoribosylaminoimidazole-succinocarboxamide synthase OS=Desulfovibrio vulgaris (strain ATCC 29579 / DSM 644 / NCIMB 8303 / VKM B-1760 / Hildenborough) OX=882 GN=purC PE=3 SV=1
180	DVU_2400	Hydrogenase, putative OS=Desulfovibrio vulgaris (strain ATCC 29579 / DSM 644 / NCIMB 8303 / VKM B-1760 / Hildenborough) OX=882 GN=DVU_2400 PE=1 SV=1
181	DVU_1095	Argininosuccinate synthase OS=Desulfovibrio vulgaris (strain ATCC 29579 / DSM 644 / NCIMB 8303 / VKM B-1760 / Hildenborough) OX=882 GN=argG PE=3 SV=1
182	DVU_1306	50S ribosomal protein L2 OS=Desulfovibrio vulgaris (strain ATCC 29579 / DSM 644 / NCIMB 8303 / VKM B-1760 / Hildenborough) OX=882 GN=rplB PE=3 SV=1
183	DVU_0007	Asparagine--tRNA ligase OS=Desulfovibrio vulgaris (strain ATCC 29579 / DSM 644 / NCIMB 8303 / VKM B-1760 / Hildenborough) OX=882 GN=asnS PE=3 SV=1
184	DVU_3282	ADP-ribosylglycohydrolase family protein OS=Desulfovibrio vulgaris (strain ATCC 29579 / DSM 644 / NCIMB 8303 / VKM B-1760 / Hildenborough) OX=882 GN=DVU_3282 PE=4 SV=1
185	DVU_2926	50S ribosomal protein L10 OS=Desulfovibrio vulgaris (strain ATCC 29579 / DSM 644 / NCIMB 8303 / VKM B-1760 / Hildenborough) OX=882 GN=rplJ PE=3 SV=1
186	DVU_2938	HcyBio domain-containing protein OS=Desulfovibrio vulgaris (strain ATCC 29579 / DSM 644 / NCIMB 8303 / VKM B-1760 / Hildenborough) OX=882 GN=DVU_2938 PE=1 SV=1
187	DVU_0107	Glutamine ABC transporter, periplasmic glutamine-binding protein OS=Desulfovibrio vulgaris (strain ATCC 29579 / DSM 644 / NCIMB 8303 / VKM B-1760 / Hildenborough) OX=882 GN=glnH PE=3 SV=1
188	DVU_0418	Saccharopine dehydrogenase OS=Desulfovibrio vulgaris (strain ATCC 29579 / DSM 644 / NCIMB 8303 / VKM B-1760 / Hildenborough) OX=882 GN=lys1 PE=4 SV=1
189	DVU_2590	Sensory box protein OS=Desulfovibrio vulgaris (strain ATCC 29579 / DSM 644 / NCIMB 8303 / VKM B-1760 / Hildenborough) OX=882 GN=DVU_2590 PE=4 SV=1
190	DVU_3035	Methyl-accepting chemotaxis protein, putative OS=Desulfovibrio vulgaris (strain ATCC 29579 / DSM 644 / NCIMB 8303 / VKM B-1760 / Hildenborough) OX=882 GN=DVU_3035 PE=3 SV=1
191	DVU_1987	Excinuclease ABC, A subunit OS=Desulfovibrio vulgaris (strain ATCC 29579 / DSM 644 / NCIMB 8303 / VKM B-1760 / Hildenborough) OX=882 GN=uvrA PE=4 SV=1
192	DVU_3134	Glycerol kinase OS=Desulfovibrio vulgaris (strain ATCC 29579 / DSM 644 / NCIMB 8303 / VKM B-1760 / Hildenborough) OX=882 GN=glpK PE=3 SV=1
193	DVU_0003	DNA gyrase subunit B OS=Desulfovibrio vulgaris (strain ATCC 29579 / DSM 644 / NCIMB 8303 / VKM B-1760 / Hildenborough) OX=882 GN=gyrB PE=3 SV=1
194	DVU_1320	30S ribosomal protein S5 OS=Desulfovibrio vulgaris (strain ATCC 29579 / DSM 644 / NCIMB 8303 / VKM B-1760 / Hildenborough) OX=882 GN=rpsE PE=3 SV=1
195	DVU_1873	Peptidyl-prolyl cis-trans isomerase OS=Desulfovibrio vulgaris (strain ATCC 29579 / DSM 644 / NCIMB 8303 / VKM B-1760 / Hildenborough) OX=882 GN=ppiB-2 PE=3 SV=1
196	DVU_3392	Glutamine synthetase, type I OS=Desulfovibrio vulgaris (strain ATCC 29579 / DSM 644 / NCIMB 8303 / VKM B-1760 / Hildenborough) OX=882 GN=glnA PE=1 SV=1
197	DVU_3088	ATP-dependent RNA helicase, DEAD/DEAH box family OS=Desulfovibrio vulgaris (strain ATCC 29579 / DSM 644 / NCIMB 8303 / VKM B-1760 / Hildenborough) OX=882 GN=DVU_3088 PE=4 SV=1
198	DVU_2370	Outer membrane protein OmpH, putative OS=Desulfovibrio vulgaris (strain ATCC 29579 / DSM 644 / NCIMB 8303 / VKM B-1760 / Hildenborough) OX=882 GN=DVU_2370 PE=3 SV=1
199	DVU_2055	Methionine--tRNA ligase OS=Desulfovibrio vulgaris (strain ATCC 29579 / DSM 644 / NCIMB 8303 / VKM B-1760 / Hildenborough) OX=882 GN=metG PE=3 SV=1
200	DVU_2094	Thiazole synthase OS=Desulfovibrio vulgaris (strain ATCC 29579 / DSM 644 / NCIMB 8303 / VKM B-1760 / Hildenborough) OX=882 GN=thiG PE=1 SV=1
201	DVU_0761	Lipoprotein, putative OS=Desulfovibrio vulgaris (strain ATCC 29579 / DSM 644 / NCIMB 8303 / VKM B-1760 / Hildenborough) OX=882 GN=DVU_0761 PE=4 SV=1
202	DVU_0494	Aminotransferase, class V OS=Desulfovibrio vulgaris (strain ATCC 29579 / DSM 644 / NCIMB 8303 / VKM B-1760 / Hildenborough) OX=882 GN=DVU_0494 PE=3 SV=1
203	DVU_1937	Phosphonate ABC transporter, periplasmic phosphonate-binding protein, putative OS=Desulfovibrio vulgaris (strain ATCC 29579 / DSM 644 / NCIMB 8303 / VKM B-1760 / Hildenborough) OX=882 GN=DVU_1937 PE=3 SV=1
204	DVU_2792	Electron transport complex protein RnfC, putative OS=Desulfovibrio vulgaris (strain ATCC 29579 / DSM 644 / NCIMB 8303 / VKM B-1760 / Hildenborough) OX=882 GN=DVU_2792 PE=4 SV=1
205	DVU_0794	Enoyl-[acyl-carrier-protein] reductase [NADH] OS=Desulfovibrio vulgaris (strain ATCC 29579 / DSM 644 / NCIMB 8303 / VKM B-1760 / Hildenborough) OX=882 GN=fabI PE=3 SV=1
206	DVU_0465	Anthranilate synthase, component I OS=Desulfovibrio vulgaris (strain ATCC 29579 / DSM 644 / NCIMB 8303 / VKM B-1760 / Hildenborough) OX=882 GN=DVU_0465 PE=4 SV=1
207	DVU_2336	Carboxyl-terminal protease OS=Desulfovibrio vulgaris (strain ATCC 29579 / DSM 644 / NCIMB 8303 / VKM B-1760 / Hildenborough) OX=882 GN=DVU_2336 PE=1 SV=1
208	DVU_0461	Predicted 3-dehydroquinate synthase OS=Desulfovibrio vulgaris (strain ATCC 29579 / DSM 644 / NCIMB 8303 / VKM B-1760 / Hildenborough) OX=882 GN=DVU_0461 PE=4 SV=1
209	DVU_0441	Adenine deaminase OS=Desulfovibrio vulgaris (strain ATCC 29579 / DSM 644 / NCIMB 8303 / VKM B-1760 / Hildenborough) OX=882 GN=ade PE=1 SV=1
210	DVU_0398	HMGL-like domain protein OS=Desulfovibrio vulgaris (strain ATCC 29579 / DSM 644 / NCIMB 8303 / VKM B-1760 / Hildenborough) OX=882 GN=DVU_0398 PE=4 SV=1
211	DVU_2299	Glycine/betaine/L-proline ABC transporter, ATP binding protein OS=Desulfovibrio vulgaris (strain ATCC 29579 / DSM 644 / NCIMB 8303 / VKM B-1760 / Hildenborough) OX=882 GN=DVU_2299 PE=3 SV=1
212	DVU_2529	Phosphoglycerate kinase OS=Desulfovibrio vulgaris (strain ATCC 29579 / DSM 644 / NCIMB 8303 / VKM B-1760 / Hildenborough) OX=882 GN=pgk PE=3 SV=1
213	DVU_1537	Lipoprotein, putative OS=Desulfovibrio vulgaris (strain ATCC 29579 / DSM 644 / NCIMB 8303 / VKM B-1760 / Hildenborough) OX=882 GN=DVU_1537 PE=3 SV=1
214	DVU_0133	Uncharacterized protein OS=Desulfovibrio vulgaris (strain ATCC 29579 / DSM 644 / NCIMB 8303 / VKM B-1760 / Hildenborough) OX=882 GN=DVU_0133 PE=4 SV=1
215	DVU_1907	UDP-glucose 6-dehydrogenase OS=Desulfovibrio vulgaris (strain ATCC 29579 / DSM 644 / NCIMB 8303 / VKM B-1760 / Hildenborough) OX=882 GN=ugd PE=1 SV=1
216	DVU_0980	DAK2 domain protein OS=Desulfovibrio vulgaris (strain ATCC 29579 / DSM 644 / NCIMB 8303 / VKM B-1760 / Hildenborough) OX=882 GN=DVU_0980 PE=4 SV=1
217	DVU_0776	ATP synthase gamma chain OS=Desulfovibrio vulgaris (strain ATCC 29579 / DSM 644 / NCIMB 8303 / VKM B-1760 / Hildenborough) OX=882 GN=atpG PE=1 SV=1
218	DVU_3176	UDP-glucose/GDP-mannose dehydrogenase family protein OS=Desulfovibrio vulgaris (strain ATCC 29579 / DSM 644 / NCIMB 8303 / VKM B-1760 / Hildenborough) OX=882 GN=DVU_3176 PE=1 SV=1
219	DVU_2903	HD domain protein OS=Desulfovibrio vulgaris (strain ATCC 29579 / DSM 644 / NCIMB 8303 / VKM B-1760 / Hildenborough) OX=882 GN=DVU_2903 PE=1 SV=1
220	DVU_0488	Phosphoribosylamine--glycine ligase OS=Desulfovibrio vulgaris (strain ATCC 29579 / DSM 644 / NCIMB 8303 / VKM B-1760 / Hildenborough) OX=882 GN=purD PE=3 SV=1
221	DVU_1975	Methyl-accepting chemotaxis protein OS=Desulfovibrio vulgaris (strain ATCC 29579 / DSM 644 / NCIMB 8303 / VKM B-1760 / Hildenborough) OX=882 GN=DVU_1975 PE=4 SV=1
222	DVU_2544	Iron-sulfur cluster-binding protein OS=Desulfovibrio vulgaris (strain ATCC 29579 / DSM 644 / NCIMB 8303 / VKM B-1760 / Hildenborough) OX=882 GN=DVU_2544 PE=4 SV=1
223	DVU_0927	50S ribosomal protein L21 OS=Desulfovibrio vulgaris (strain ATCC 29579 / DSM 644 / NCIMB 8303 / VKM B-1760 / Hildenborough) OX=882 GN=rplU PE=3 SV=1
224	DVU_2824	Isethionate sulfite-lyase OS=Desulfovibrio vulgaris (strain ATCC 29579 / DSM 644 / NCIMB 8303 / VKM B-1760 / Hildenborough) OX=882 GN=iseG PE=1 SV=1
225	DVU_0319	NAD-dependent epimerase/dehydratase family protein OS=Desulfovibrio vulgaris (strain ATCC 29579 / DSM 644 / NCIMB 8303 / VKM B-1760 / Hildenborough) OX=882 GN=DVU_0319 PE=4 SV=1
226	DVU_3347	Pyruvate ferredoxin/flavodoxin oxidoreductase family protein OS=Desulfovibrio vulgaris (strain ATCC 29579 / DSM 644 / NCIMB 8303 / VKM B-1760 / Hildenborough) OX=882 GN=DVU_3347 PE=1 SV=1
227	DVU_2500	Cell division protein FtsA OS=Desulfovibrio vulgaris (strain ATCC 29579 / DSM 644 / NCIMB 8303 / VKM B-1760 / Hildenborough) OX=882 GN=ftsA PE=3 SV=1
228	DVU_0665	Nitrogen fixation protein NifU OS=Desulfovibrio vulgaris (strain ATCC 29579 / DSM 644 / NCIMB 8303 / VKM B-1760 / Hildenborough) OX=882 GN=DVU_0665 PE=1 SV=1
229	DVU_2225	Acetyl-coenzyme A carboxylase carboxyl transferase subunits beta/alpha OS=Desulfovibrio vulgaris (strain ATCC 29579 / DSM 644 / NCIMB 8303 / VKM B-1760 / Hildenborough) OX=882 GN=DVU_2225 PE=3 SV=1
230	DVU_1857	Methyl-accepting chemotaxis protein OS=Desulfovibrio vulgaris (strain ATCC 29579 / DSM 644 / NCIMB 8303 / VKM B-1760 / Hildenborough) OX=882 GN=DVU_1857 PE=3 SV=1
231	DVU_2966	Response regulator OS=Desulfovibrio vulgaris (strain ATCC 29579 / DSM 644 / NCIMB 8303 / VKM B-1760 / Hildenborough) OX=882 GN=DVU_2966 PE=4 SV=1
232	DVU_1530	Metallo-beta-lactamase family protein OS=Desulfovibrio vulgaris (strain ATCC 29579 / DSM 644 / NCIMB 8303 / VKM B-1760 / Hildenborough) OX=882 GN=DVU_1530 PE=4 SV=1
233	DVU_0056	Chemotaxis protein CheV OS=Desulfovibrio vulgaris (strain ATCC 29579 / DSM 644 / NCIMB 8303 / VKM B-1760 / Hildenborough) OX=882 GN=cheV-1 PE=1 SV=1
234	DVU_0891	Aminotransferase OS=Desulfovibrio vulgaris (strain ATCC 29579 / DSM 644 / NCIMB 8303 / VKM B-1760 / Hildenborough) OX=882 GN=DVU_0891 PE=3 SV=1
235	DVU_1466	Acetylglutamate kinase OS=Desulfovibrio vulgaris (strain ATCC 29579 / DSM 644 / NCIMB 8303 / VKM B-1760 / Hildenborough) OX=882 GN=argB PE=1 SV=1
236	DVU_2342	Amino acid ABC transporter, periplasmic amino acid-binding protein OS=Desulfovibrio vulgaris (strain ATCC 29579 / DSM 644 / NCIMB 8303 / VKM B-1760 / Hildenborough) OX=882 GN=DVU_2342 PE=3 SV=1
237	DVU_2990	Molybdopterin molybdenumtransferase OS=Desulfovibrio vulgaris (strain ATCC 29579 / DSM 644 / NCIMB 8303 / VKM B-1760 / Hildenborough) OX=882 GN=moeA PE=3 SV=1
238	DVU_2774	CBS domain protein/ACT domain protein OS=Desulfovibrio vulgaris (strain ATCC 29579 / DSM 644 / NCIMB 8303 / VKM B-1760 / Hildenborough) OX=882 GN=DVU_2774 PE=4 SV=1
239	DVU_1258	Glutamine synthetase, type III OS=Desulfovibrio vulgaris (strain ATCC 29579 / DSM 644 / NCIMB 8303 / VKM B-1760 / Hildenborough) OX=882 GN=glnN PE=3 SV=1
240	DVU_3349	Pyruvate flavodoxin/ferredoxin oxidoreductase, thiamine diP-binding domain protein OS=Desulfovibrio vulgaris (strain ATCC 29579 / DSM 644 / NCIMB 8303 / VKM B-1760 / Hildenborough) OX=882 GN=DVU_3349 PE=1 SV=1
241	DVU_1021	Uncharacterized protein OS=Desulfovibrio vulgaris (strain ATCC 29579 / DSM 644 / NCIMB 8303 / VKM B-1760 / Hildenborough) OX=882 GN=DVU_1021 PE=1 SV=1
242	DVU_0501	Uncharacterized protein OS=Desulfovibrio vulgaris (strain ATCC 29579 / DSM 644 / NCIMB 8303 / VKM B-1760 / Hildenborough) OX=882 GN=DVU_0501 PE=1 SV=1
243	DVU_1304	50S ribosomal protein L4 OS=Desulfovibrio vulgaris (strain ATCC 29579 / DSM 644 / NCIMB 8303 / VKM B-1760 / Hildenborough) OX=882 GN=rplD PE=3 SV=1
244	DVU_2215	RNA-binding protein OS=Desulfovibrio vulgaris (strain ATCC 29579 / DSM 644 / NCIMB 8303 / VKM B-1760 / Hildenborough) OX=882 GN=DVU_2215 PE=4 SV=1
245	DVU_0353	Alcohol dehydrogenase, iron-containing OS=Desulfovibrio vulgaris (strain ATCC 29579 / DSM 644 / NCIMB 8303 / VKM B-1760 / Hildenborough) OX=882 GN=DVU_0353 PE=4 SV=1
246	DVU_2422	Nitroreductase family protein OS=Desulfovibrio vulgaris (strain ATCC 29579 / DSM 644 / NCIMB 8303 / VKM B-1760 / Hildenborough) OX=882 GN=DVU_2422 PE=4 SV=1
247	DVU_3082	Methyl-accepting chemotaxis protein OS=Desulfovibrio vulgaris (strain ATCC 29579 / DSM 644 / NCIMB 8303 / VKM B-1760 / Hildenborough) OX=882 GN=DVU_3082 PE=3 SV=1
248	DVU_2526	Periplasmic [NiFe] hydrogenase, large subunit, isozyme 2 OS=Desulfovibrio vulgaris (strain ATCC 29579 / DSM 644 / NCIMB 8303 / VKM B-1760 / Hildenborough) OX=882 GN=hynA-2 PE=3 SV=1
249	DVU_2076	Chemotaxis protein methyltransferase OS=Desulfovibrio vulgaris (strain ATCC 29579 / DSM 644 / NCIMB 8303 / VKM B-1760 / Hildenborough) OX=882 GN=cheR-2 PE=4 SV=1
250	DVU_1455	zf-RING_7 domain-containing protein OS=Desulfovibrio vulgaris (strain ATCC 29579 / DSM 644 / NCIMB 8303 / VKM B-1760 / Hildenborough) OX=882 GN=DVU_1455 PE=4 SV=1
251	DVU_2376	Lysine--tRNA ligase OS=Desulfovibrio vulgaris (strain ATCC 29579 / DSM 644 / NCIMB 8303 / VKM B-1760 / Hildenborough) OX=882 GN=lysS PE=3 SV=1
252	DVU_2061	ATP-dependent 6-phosphofructokinase OS=Desulfovibrio vulgaris (strain ATCC 29579 / DSM 644 / NCIMB 8303 / VKM B-1760 / Hildenborough) OX=882 GN=pfkA PE=3 SV=1
253	DVU_0414	NADP-dependent malic enzyme-related protein OS=Desulfovibrio vulgaris (strain ATCC 29579 / DSM 644 / NCIMB 8303 / VKM B-1760 / Hildenborough) OX=882 GN=DVU_0414 PE=3 SV=1
254	DVU_0675	Amino acid ABC transporter, periplasmic amino acid-binding protein OS=Desulfovibrio vulgaris (strain ATCC 29579 / DSM 644 / NCIMB 8303 / VKM B-1760 / Hildenborough) OX=882 GN=DVU_0675 PE=3 SV=1
255	DVU_0732	Valine--tRNA ligase OS=Desulfovibrio vulgaris (strain ATCC 29579 / DSM 644 / NCIMB 8303 / VKM B-1760 / Hildenborough) OX=882 GN=valS PE=1 SV=1
256	DVU_0668	Methyl-accepting chemotaxis protein OS=Desulfovibrio vulgaris (strain ATCC 29579 / DSM 644 / NCIMB 8303 / VKM B-1760 / Hildenborough) OX=882 GN=DVU_0668 PE=4 SV=1
257	DVU_1303	50S ribosomal protein L3 OS=Desulfovibrio vulgaris (strain ATCC 29579 / DSM 644 / NCIMB 8303 / VKM B-1760 / Hildenborough) OX=882 GN=rplC PE=3 SV=1
258	DVU_3113	Carbamoyl-phosphate synthase small chain OS=Desulfovibrio vulgaris (strain ATCC 29579 / DSM 644 / NCIMB 8303 / VKM B-1760 / Hildenborough) OX=882 GN=carA PE=1 SV=1
259	DVU_2499	Cell division protein FtsZ OS=Desulfovibrio vulgaris (strain ATCC 29579 / DSM 644 / NCIMB 8303 / VKM B-1760 / Hildenborough) OX=882 GN=ftsZ PE=3 SV=1
260	DVU_0846	Adenylylsulphate reductase, beta subunit OS=Desulfovibrio vulgaris (strain ATCC 29579 / DSM 644 / NCIMB 8303 / VKM B-1760 / Hildenborough) OX=882 GN=aprB PE=4 SV=1
261	DVU_0114	ATP phosphoribosyltransferase OS=Desulfovibrio vulgaris (strain ATCC 29579 / DSM 644 / NCIMB 8303 / VKM B-1760 / Hildenborough) OX=882 GN=hisG PE=3 SV=1
262	DVU_3294	Aldehyde dehydrogenase (NADP) family protein OS=Desulfovibrio vulgaris (strain ATCC 29579 / DSM 644 / NCIMB 8303 / VKM B-1760 / Hildenborough) OX=882 GN=DVU_3294 PE=4 SV=1
263	DVU_2347	Acetylornithine aminotransferase OS=Desulfovibrio vulgaris (strain ATCC 29579 / DSM 644 / NCIMB 8303 / VKM B-1760 / Hildenborough) OX=882 GN=argD PE=3 SV=1
264	DVU_2403	Heterodisulfide reductase, B subunit OS=Desulfovibrio vulgaris (strain ATCC 29579 / DSM 644 / NCIMB 8303 / VKM B-1760 / Hildenborough) OX=882 GN=hdrB PE=4 SV=1
265	DVU_1885	Aspartyl/glutamyl-tRNA(Asn/Gln) amidotransferase subunit B OS=Desulfovibrio vulgaris (strain ATCC 29579 / DSM 644 / NCIMB 8303 / VKM B-1760 / Hildenborough) OX=882 GN=gatB PE=1 SV=1
266	DVU_0266	Uncharacterized protein OS=Desulfovibrio vulgaris (strain ATCC 29579 / DSM 644 / NCIMB 8303 / VKM B-1760 / Hildenborough) OX=882 GN=DVU_0266 PE=1 SV=1
267	DVU_1094	Argininosuccinate lyase OS=Desulfovibrio vulgaris (strain ATCC 29579 / DSM 644 / NCIMB 8303 / VKM B-1760 / Hildenborough) OX=882 GN=argH PE=1 SV=1
268	DVU_1322	50S ribosomal protein L15 OS=Desulfovibrio vulgaris (strain ATCC 29579 / DSM 644 / NCIMB 8303 / VKM B-1760 / Hildenborough) OX=882 GN=rplO PE=3 SV=1
269	DVU_1196	Leucine--tRNA ligase OS=Desulfovibrio vulgaris (strain ATCC 29579 / DSM 644 / NCIMB 8303 / VKM B-1760 / Hildenborough) OX=882 GN=leuS PE=3 SV=1
270	DVU_1238	Amino acid ABC transporter, periplasmic amino acid-binding protein OS=Desulfovibrio vulgaris (strain ATCC 29579 / DSM 644 / NCIMB 8303 / VKM B-1760 / Hildenborough) OX=882 GN=DVU_1238 PE=4 SV=1
271	DVU_3384	Zinc resistance-associated protein homolog OS=Desulfovibrio vulgaris (strain ATCC 29579 / DSM 644 / NCIMB 8303 / VKM B-1760 / Hildenborough) OX=882 GN=DVU_3384 PE=3 SV=1
272	DVU_2059	Glycosyl transferase, group 2 family protein OS=Desulfovibrio vulgaris (strain ATCC 29579 / DSM 644 / NCIMB 8303 / VKM B-1760 / Hildenborough) OX=882 GN=DVU_2059 PE=4 SV=1
273	DVU_2982	3-isopropylmalate dehydratase large subunit OS=Desulfovibrio vulgaris (strain ATCC 29579 / DSM 644 / NCIMB 8303 / VKM B-1760 / Hildenborough) OX=882 GN=leuC PE=1 SV=1
274	DVU_2937	TPR domain protein/response regulator receiver domain protein OS=Desulfovibrio vulgaris (strain ATCC 29579 / DSM 644 / NCIMB 8303 / VKM B-1760 / Hildenborough) OX=882 GN=DVU_2937 PE=4 SV=1
275	DVU_2250	AMP-binding protein OS=Desulfovibrio vulgaris (strain ATCC 29579 / DSM 644 / NCIMB 8303 / VKM B-1760 / Hildenborough) OX=882 GN=DVU_2250 PE=1 SV=1
276	DVU_0313	Flagellar M-ring protein OS=Desulfovibrio vulgaris (strain ATCC 29579 / DSM 644 / NCIMB 8303 / VKM B-1760 / Hildenborough) OX=882 GN=fliF PE=3 SV=1
277	DVU_1782	Iron-sulfur cluster-binding protein OS=Desulfovibrio vulgaris (strain ATCC 29579 / DSM 644 / NCIMB 8303 / VKM B-1760 / Hildenborough) OX=882 GN=DVU_1782 PE=4 SV=1
278	DVU_1376	Acetolactate synthase OS=Desulfovibrio vulgaris (strain ATCC 29579 / DSM 644 / NCIMB 8303 / VKM B-1760 / Hildenborough) OX=882 GN=ilvB-2 PE=3 SV=1
279	DVU_0161	Amidophosphoribosyltransferase OS=Desulfovibrio vulgaris (strain ATCC 29579 / DSM 644 / NCIMB 8303 / VKM B-1760 / Hildenborough) OX=882 GN=purF PE=3 SV=1
280	DVU_1257	RNA-binding protein OS=Desulfovibrio vulgaris (strain ATCC 29579 / DSM 644 / NCIMB 8303 / VKM B-1760 / Hildenborough) OX=882 GN=DVU_1257 PE=4 SV=1
281	DVU_1327	30S ribosomal protein S11 OS=Desulfovibrio vulgaris (strain ATCC 29579 / DSM 644 / NCIMB 8303 / VKM B-1760 / Hildenborough) OX=882 GN=rpsK PE=3 SV=1
282	DVU_2085	Snf2 family protein OS=Desulfovibrio vulgaris (strain ATCC 29579 / DSM 644 / NCIMB 8303 / VKM B-1760 / Hildenborough) OX=882 GN=DVU_2085 PE=4 SV=1
283	DVU_2105	Uncharacterized protein OS=Desulfovibrio vulgaris (strain ATCC 29579 / DSM 644 / NCIMB 8303 / VKM B-1760 / Hildenborough) OX=882 GN=DVU_2105 PE=4 SV=1
284	DVU_3373	Dihydroxy-acid dehydratase OS=Desulfovibrio vulgaris (strain ATCC 29579 / DSM 644 / NCIMB 8303 / VKM B-1760 / Hildenborough) OX=882 GN=ilvD PE=3 SV=1
285	DVU_1204	3-oxoacyl-[acyl-carrier-protein] synthase 2 OS=Desulfovibrio vulgaris (strain ATCC 29579 / DSM 644 / NCIMB 8303 / VKM B-1760 / Hildenborough) OX=882 GN=fabF PE=1 SV=1
286	DVU_0241	MTH1175-like domain family protein OS=Desulfovibrio vulgaris (strain ATCC 29579 / DSM 644 / NCIMB 8303 / VKM B-1760 / Hildenborough) OX=882 GN=DVU_0241 PE=4 SV=1
287	DVU_0810	Peripla_BP_6 domain-containing protein OS=Desulfovibrio vulgaris (strain ATCC 29579 / DSM 644 / NCIMB 8303 / VKM B-1760 / Hildenborough) OX=882 GN=DVU_0810 PE=4 SV=1
288	DVU_1299	30S ribosomal protein S7 OS=Desulfovibrio vulgaris (strain ATCC 29579 / DSM 644 / NCIMB 8303 / VKM B-1760 / Hildenborough) OX=882 GN=rpsG PE=3 SV=1
289	DVU_2947	Anaerobic ribonucleoside-triphosphate reductase, putative OS=Desulfovibrio vulgaris (strain ATCC 29579 / DSM 644 / NCIMB 8303 / VKM B-1760 / Hildenborough) OX=882 GN=DVU_2947 PE=1 SV=1
290	DVU_0175	Molybdopterin molybdenumtransferase OS=Desulfovibrio vulgaris (strain ATCC 29579 / DSM 644 / NCIMB 8303 / VKM B-1760 / Hildenborough) OX=882 GN=DVU_0175 PE=3 SV=1
291	DVU_1330	50S ribosomal protein L17 OS=Desulfovibrio vulgaris (strain ATCC 29579 / DSM 644 / NCIMB 8303 / VKM B-1760 / Hildenborough) OX=882 GN=rplQ PE=3 SV=1
292	DVU_0343	HPCH/HPAI aldolase family protein OS=Desulfovibrio vulgaris (strain ATCC 29579 / DSM 644 / NCIMB 8303 / VKM B-1760 / Hildenborough) OX=882 GN=DVU_0343 PE=4 SV=1
293	DVU_0386	Amino acid ABC transporter, periplasmic amino acid-binding protein OS=Desulfovibrio vulgaris (strain ATCC 29579 / DSM 644 / NCIMB 8303 / VKM B-1760 / Hildenborough) OX=882 GN=DVU_0386 PE=4 SV=1
294	DVU_0448	GDP-mannose 4,6-dehydratase OS=Desulfovibrio vulgaris (strain ATCC 29579 / DSM 644 / NCIMB 8303 / VKM B-1760 / Hildenborough) OX=882 GN=gmd PE=1 SV=1
295	DVU_1457	Thioredoxin reductase, putative OS=Desulfovibrio vulgaris (strain ATCC 29579 / DSM 644 / NCIMB 8303 / VKM B-1760 / Hildenborough) OX=882 GN=DVU_1457 PE=1 SV=1
296	DVU_0958	50S ribosomal protein L9 OS=Desulfovibrio vulgaris (strain ATCC 29579 / DSM 644 / NCIMB 8303 / VKM B-1760 / Hildenborough) OX=882 GN=rplI PE=3 SV=1
297	DVU_0349	NeuB family protein OS=Desulfovibrio vulgaris (strain ATCC 29579 / DSM 644 / NCIMB 8303 / VKM B-1760 / Hildenborough) OX=882 GN=DVU_0349 PE=4 SV=1
298	DVU_2138	LUD_dom domain-containing protein OS=Desulfovibrio vulgaris (strain ATCC 29579 / DSM 644 / NCIMB 8303 / VKM B-1760 / Hildenborough) OX=882 GN=DVU_2138 PE=4 SV=1
299	DVU_2100	Universal stress protein family OS=Desulfovibrio vulgaris (strain ATCC 29579 / DSM 644 / NCIMB 8303 / VKM B-1760 / Hildenborough) OX=882 GN=DVU_2100 PE=3 SV=1
300	DVU_1206	3-oxoacyl-[acyl-carrier-protein] reductase OS=Desulfovibrio vulgaris (strain ATCC 29579 / DSM 644 / NCIMB 8303 / VKM B-1760 / Hildenborough) OX=882 GN=fabG PE=3 SV=1
301	DVU_0752	Amino acid ABC transporter, amino acid-binding protein OS=Desulfovibrio vulgaris (strain ATCC 29579 / DSM 644 / NCIMB 8303 / VKM B-1760 / Hildenborough) OX=882 GN=DVU_0752 PE=4 SV=1
302	DVU_2272	Formate acetyltransferase, putative OS=Desulfovibrio vulgaris (strain ATCC 29579 / DSM 644 / NCIMB 8303 / VKM B-1760 / Hildenborough) OX=882 GN=DVU_2272 PE=4 SV=1
303	DVU_0956	30S ribosomal protein S6 OS=Desulfovibrio vulgaris (strain ATCC 29579 / DSM 644 / NCIMB 8303 / VKM B-1760 / Hildenborough) OX=882 GN=rpsF PE=3 SV=1
304	DVU_0734	Uroporphyrinogen-III C-methyltransferase OS=Desulfovibrio vulgaris (strain ATCC 29579 / DSM 644 / NCIMB 8303 / VKM B-1760 / Hildenborough) OX=882 GN=DVU_0734 PE=3 SV=1
305	DVU_3206	Phosphoribosylaminoimidazolecarboxamide formyltransferase, putative OS=Desulfovibrio vulgaris (strain ATCC 29579 / DSM 644 / NCIMB 8303 / VKM B-1760 / Hildenborough) OX=882 GN=DVU_3206 PE=1 SV=1
306	DVU_0700	Methyl-accepting chemotaxis protein OS=Desulfovibrio vulgaris (strain ATCC 29579 / DSM 644 / NCIMB 8303 / VKM B-1760 / Hildenborough) OX=882 GN=DVU_0700 PE=3 SV=1
307	DVU_2364	Aminotransferase, classes I and II OS=Desulfovibrio vulgaris (strain ATCC 29579 / DSM 644 / NCIMB 8303 / VKM B-1760 / Hildenborough) OX=882 GN=DVU_2364 PE=4 SV=1
308	DVU_1198	6,7-dimethyl-8-ribityllumazine synthase OS=Desulfovibrio vulgaris (strain ATCC 29579 / DSM 644 / NCIMB 8303 / VKM B-1760 / Hildenborough) OX=882 GN=ribH PE=1 SV=1
309	DVU_2064	Oxidoreductase, 2-nitropropane dioxygenase family OS=Desulfovibrio vulgaris (strain ATCC 29579 / DSM 644 / NCIMB 8303 / VKM B-1760 / Hildenborough) OX=882 GN=DVU_2064 PE=4 SV=1
310	DVU_3356	NAD-dependent epimerase/dehydratase family protein OS=Desulfovibrio vulgaris (strain ATCC 29579 / DSM 644 / NCIMB 8303 / VKM B-1760 / Hildenborough) OX=882 GN=DVU_3356 PE=4 SV=1
311	DVU_2942	Adenylosuccinate lyase OS=Desulfovibrio vulgaris (strain ATCC 29579 / DSM 644 / NCIMB 8303 / VKM B-1760 / Hildenborough) OX=882 GN=purB PE=3 SV=1
312	DVU_1690	Transcriptional regulator, TetR family OS=Desulfovibrio vulgaris (strain ATCC 29579 / DSM 644 / NCIMB 8303 / VKM B-1760 / Hildenborough) OX=882 GN=DVU_1690 PE=4 SV=1
313	DVU_2552	Glutamate--tRNA ligase OS=Desulfovibrio vulgaris (strain ATCC 29579 / DSM 644 / NCIMB 8303 / VKM B-1760 / Hildenborough) OX=882 GN=gltX PE=3 SV=1
314	DVU_1936	Phosphonates import ATP-binding protein PhnC OS=Desulfovibrio vulgaris (strain ATCC 29579 / DSM 644 / NCIMB 8303 / VKM B-1760 / Hildenborough) OX=882 GN=phnC PE=3 SV=1
315	DVU_0953	Tyrosine--tRNA ligase OS=Desulfovibrio vulgaris (strain ATCC 29579 / DSM 644 / NCIMB 8303 / VKM B-1760 / Hildenborough) OX=882 GN=tyrS PE=3 SV=1
316	DVU_1868	4-hydroxy-tetrahydrodipicolinate synthase OS=Desulfovibrio vulgaris (strain ATCC 29579 / DSM 644 / NCIMB 8303 / VKM B-1760 / Hildenborough) OX=882 GN=dapA PE=3 SV=1
317	DVU_1317	30S ribosomal protein S8 OS=Desulfovibrio vulgaris (strain ATCC 29579 / DSM 644 / NCIMB 8303 / VKM B-1760 / Hildenborough) OX=882 GN=rpsH PE=3 SV=1
318	DVU_1839	Thioredoxin OS=Desulfovibrio vulgaris (strain ATCC 29579 / DSM 644 / NCIMB 8303 / VKM B-1760 / Hildenborough) OX=882 GN=trx PE=1 SV=1
319	DVU_0173	Thiosulfate reductase, putative OS=Desulfovibrio vulgaris (strain ATCC 29579 / DSM 644 / NCIMB 8303 / VKM B-1760 / Hildenborough) OX=882 GN=DVU_0173 PE=1 SV=1
320	DVU_2837	HSDR_N_2 domain-containing protein OS=Desulfovibrio vulgaris (strain ATCC 29579 / DSM 644 / NCIMB 8303 / VKM B-1760 / Hildenborough) OX=882 GN=DVU_2837 PE=4 SV=1
321	DVU_3187	DNA-binding protein HU OS=Desulfovibrio vulgaris (strain ATCC 29579 / DSM 644 / NCIMB 8303 / VKM B-1760 / Hildenborough) OX=882 GN=hup-4 PE=3 SV=1
322	DVU_0850	Heterodisulfide reductase, transmembrane subunit, putative OS=Desulfovibrio vulgaris (strain ATCC 29579 / DSM 644 / NCIMB 8303 / VKM B-1760 / Hildenborough) OX=882 GN=DVU_0850 PE=4 SV=1
323	DVU_0779	ATP synthase subunit b OS=Desulfovibrio vulgaris (strain ATCC 29579 / DSM 644 / NCIMB 8303 / VKM B-1760 / Hildenborough) OX=882 GN=atpF PE=3 SV=1
324	DVU_0815	AsmA family protein OS=Desulfovibrio vulgaris (strain ATCC 29579 / DSM 644 / NCIMB 8303 / VKM B-1760 / Hildenborough) OX=882 GN=DVU_0815 PE=4 SV=1
325	DVU_2410	Superoxide dismutase OS=Desulfovibrio vulgaris (strain ATCC 29579 / DSM 644 / NCIMB 8303 / VKM B-1760 / Hildenborough) OX=882 GN=sodB PE=3 SV=1
326	DVU_0841	Aminotransferase OS=Desulfovibrio vulgaris (strain ATCC 29579 / DSM 644 / NCIMB 8303 / VKM B-1760 / Hildenborough) OX=882 GN=DVU_0841 PE=3 SV=1
327	DVU_1302	30S ribosomal protein S10 OS=Desulfovibrio vulgaris (strain ATCC 29579 / DSM 644 / NCIMB 8303 / VKM B-1760 / Hildenborough) OX=882 GN=rpsJ PE=3 SV=1
328	DVU_0034	DSBA-like thioredoxin domain protein OS=Desulfovibrio vulgaris (strain ATCC 29579 / DSM 644 / NCIMB 8303 / VKM B-1760 / Hildenborough) OX=882 GN=DVU_0034 PE=4 SV=1
329	DVUA0132	CRISPR-associated protein, TM1801 family OS=Desulfovibrio vulgaris (strain ATCC 29579 / DSM 644 / NCIMB 8303 / VKM B-1760 / Hildenborough) OX=882 GN=DVUA0132 PE=1 SV=1
330	DVU_3272	TPR domain protein OS=Desulfovibrio vulgaris (strain ATCC 29579 / DSM 644 / NCIMB 8303 / VKM B-1760 / Hildenborough) OX=882 GN=DVU_3272 PE=1 SV=1
331	DVU_2073	Chemotaxis protein CheY OS=Desulfovibrio vulgaris (strain ATCC 29579 / DSM 644 / NCIMB 8303 / VKM B-1760 / Hildenborough) OX=882 GN=cheY-2 PE=4 SV=1
332	DVU_0410	Uncharacterized protein OS=Desulfovibrio vulgaris (strain ATCC 29579 / DSM 644 / NCIMB 8303 / VKM B-1760 / Hildenborough) OX=882 GN=DVU_0410 PE=1 SV=1
333	DVU_1594	Histidine kinase OS=Desulfovibrio vulgaris (strain ATCC 29579 / DSM 644 / NCIMB 8303 / VKM B-1760 / Hildenborough) OX=882 GN=cheA-1 PE=4 SV=1
334	DVU_1109	ATPase domain protein OS=Desulfovibrio vulgaris (strain ATCC 29579 / DSM 644 / NCIMB 8303 / VKM B-1760 / Hildenborough) OX=882 GN=DVU_1109 PE=4 SV=1
335	DVU_0683	Protein HflC OS=Desulfovibrio vulgaris (strain ATCC 29579 / DSM 644 / NCIMB 8303 / VKM B-1760 / Hildenborough) OX=882 GN=DVU_0683 PE=3 SV=1
336	DVU_1345	Proline--tRNA ligase OS=Desulfovibrio vulgaris (strain ATCC 29579 / DSM 644 / NCIMB 8303 / VKM B-1760 / Hildenborough) OX=882 GN=proS PE=3 SV=1
337	DVU_0237	Serine--tRNA ligase OS=Desulfovibrio vulgaris (strain ATCC 29579 / DSM 644 / NCIMB 8303 / VKM B-1760 / Hildenborough) OX=882 GN=serS PE=3 SV=1
338	DVU_1434	Uncharacterized protein OS=Desulfovibrio vulgaris (strain ATCC 29579 / DSM 644 / NCIMB 8303 / VKM B-1760 / Hildenborough) OX=882 GN=DVU_1434 PE=4 SV=1
339	DVU_0460	2-amino-3,7-dideoxy-D-threo-hept-6-ulosonate synthase OS=Desulfovibrio vulgaris (strain ATCC 29579 / DSM 644 / NCIMB 8303 / VKM B-1760 / Hildenborough) OX=882 GN=aroA' PE=1 SV=1
340	DVU_1282	Phosphoglucosamine mutase OS=Desulfovibrio vulgaris (strain ATCC 29579 / DSM 644 / NCIMB 8303 / VKM B-1760 / Hildenborough) OX=882 GN=glmM PE=3 SV=1
341	DVU_1077	Membrane protein insertase YidC OS=Desulfovibrio vulgaris (strain ATCC 29579 / DSM 644 / NCIMB 8303 / VKM B-1760 / Hildenborough) OX=882 GN=yidC PE=3 SV=1
342	DVU_3314	Peptidase, U32 family OS=Desulfovibrio vulgaris (strain ATCC 29579 / DSM 644 / NCIMB 8303 / VKM B-1760 / Hildenborough) OX=882 GN=DVU_3314 PE=4 SV=1
343	DVU_1851	Peptidase, M23/M37 family OS=Desulfovibrio vulgaris (strain ATCC 29579 / DSM 644 / NCIMB 8303 / VKM B-1760 / Hildenborough) OX=882 GN=DVU_1851 PE=4 SV=1
344	DVU_1313	50S ribosomal protein L14 OS=Desulfovibrio vulgaris (strain ATCC 29579 / DSM 644 / NCIMB 8303 / VKM B-1760 / Hildenborough) OX=882 GN=rplN PE=3 SV=1
345	DVU_3194	GTPase Der OS=Desulfovibrio vulgaris (strain ATCC 29579 / DSM 644 / NCIMB 8303 / VKM B-1760 / Hildenborough) OX=882 GN=der PE=3 SV=1
346	DVU_1424	Glycine dehydrogenase (aminomethyl-transferring) OS=Desulfovibrio vulgaris (strain ATCC 29579 / DSM 644 / NCIMB 8303 / VKM B-1760 / Hildenborough) OX=882 GN=gcvPB PE=1 SV=1
347	DVU_1985	Conserved domain protein OS=Desulfovibrio vulgaris (strain ATCC 29579 / DSM 644 / NCIMB 8303 / VKM B-1760 / Hildenborough) OX=882 GN=DVU_1985 PE=4 SV=1
348	DVU_1096	Ornithine carbamoyltransferase OS=Desulfovibrio vulgaris (strain ATCC 29579 / DSM 644 / NCIMB 8303 / VKM B-1760 / Hildenborough) OX=882 GN=argF PE=3 SV=1
349	DVU_1030	Universal stress protein OS=Desulfovibrio vulgaris (strain ATCC 29579 / DSM 644 / NCIMB 8303 / VKM B-1760 / Hildenborough) OX=882 GN=DVU_1030 PE=3 SV=1
350	DVU_1548	Outer membrane transport protein, OmpP1/FadL/TodX family OS=Desulfovibrio vulgaris (strain ATCC 29579 / DSM 644 / NCIMB 8303 / VKM B-1760 / Hildenborough) OX=882 GN=DVU_1548 PE=3 SV=1
351	DVU_1191	Lon protease OS=Desulfovibrio vulgaris (strain ATCC 29579 / DSM 644 / NCIMB 8303 / VKM B-1760 / Hildenborough) OX=882 GN=lon PE=2 SV=1
352	DVU_1949	Nif-specific regulatory protein OS=Desulfovibrio vulgaris (strain ATCC 29579 / DSM 644 / NCIMB 8303 / VKM B-1760 / Hildenborough) OX=882 GN=nifA-1 PE=4 SV=1
353	DVU_1842	Lipoprotein, putative OS=Desulfovibrio vulgaris (strain ATCC 29579 / DSM 644 / NCIMB 8303 / VKM B-1760 / Hildenborough) OX=882 GN=DVU_1842 PE=4 SV=1
354	DVU_1887	Uncharacterized protein OS=Desulfovibrio vulgaris (strain ATCC 29579 / DSM 644 / NCIMB 8303 / VKM B-1760 / Hildenborough) OX=882 GN=DVU_1887 PE=4 SV=1
355	DVU_2444	Flagellin OS=Desulfovibrio vulgaris (strain ATCC 29579 / DSM 644 / NCIMB 8303 / VKM B-1760 / Hildenborough) OX=882 GN=DVU_2444 PE=1 SV=1
356	DVU_2981	2-isopropylmalate synthase OS=Desulfovibrio vulgaris (strain ATCC 29579 / DSM 644 / NCIMB 8303 / VKM B-1760 / Hildenborough) OX=882 GN=leuA PE=3 SV=1
357	DVU_2247	Alkyl hydroperoxide reductase C OS=Desulfovibrio vulgaris (strain ATCC 29579 / DSM 644 / NCIMB 8303 / VKM B-1760 / Hildenborough) OX=882 GN=DVU_2247 PE=3 SV=1
358	DVU_1597	Sulfite reductase, assimilatory-type OS=Desulfovibrio vulgaris (strain ATCC 29579 / DSM 644 / NCIMB 8303 / VKM B-1760 / Hildenborough) OX=882 GN=DVU_1597 PE=4 SV=2
359	DVU_0808	Glutamyl-tRNA(Gln) amidotransferase subunit A OS=Desulfovibrio vulgaris (strain ATCC 29579 / DSM 644 / NCIMB 8303 / VKM B-1760 / Hildenborough) OX=882 GN=gatA PE=1 SV=1
360	DVU_2291	Carbon monoxide-induced hydrogenase CooH, putative OS=Desulfovibrio vulgaris (strain ATCC 29579 / DSM 644 / NCIMB 8303 / VKM B-1760 / Hildenborough) OX=882 GN=DVU_2291 PE=1 SV=1
361	DVU_3094	Rubrerythrin OS=Desulfovibrio vulgaris (strain ATCC 29579 / DSM 644 / NCIMB 8303 / VKM B-1760 / Hildenborough) OX=882 GN=rbr PE=1 SV=1
362	DVU_2143	Fructose-1,6-bisphosphate aldolase, class II OS=Desulfovibrio vulgaris (strain ATCC 29579 / DSM 644 / NCIMB 8303 / VKM B-1760 / Hildenborough) OX=882 GN=fba PE=4 SV=1
363	DVU_3348	Pyruvate ferredoxin/flavodoxin oxidoreductase, beta subunit, putative OS=Desulfovibrio vulgaris (strain ATCC 29579 / DSM 644 / NCIMB 8303 / VKM B-1760 / Hildenborough) OX=882 GN=DVU_3348 PE=1 SV=1
364	DVU_1243	Uncharacterized protein OS=Desulfovibrio vulgaris (strain ATCC 29579 / DSM 644 / NCIMB 8303 / VKM B-1760 / Hildenborough) OX=882 GN=DVU_1243 PE=4 SV=1
365	DVU_1748	Response_reg_2 domain-containing protein OS=Desulfovibrio vulgaris (strain ATCC 29579 / DSM 644 / NCIMB 8303 / VKM B-1760 / Hildenborough) OX=882 GN=DVU_1748 PE=4 SV=1
366	DVU_1425	Probable glycine dehydrogenase (decarboxylating) subunit 1 OS=Desulfovibrio vulgaris (strain ATCC 29579 / DSM 644 / NCIMB 8303 / VKM B-1760 / Hildenborough) OX=882 GN=gcvPA PE=1 SV=1
367	DVU_2668	Bifunctional protein GlmU OS=Desulfovibrio vulgaris (strain ATCC 29579 / DSM 644 / NCIMB 8303 / VKM B-1760 / Hildenborough) OX=882 GN=glmU PE=3 SV=1
368	DVU_0863	Flagellar hook-associated protein 2 OS=Desulfovibrio vulgaris (strain ATCC 29579 / DSM 644 / NCIMB 8303 / VKM B-1760 / Hildenborough) OX=882 GN=DVU_0863 PE=3 SV=1
369	DVU_1005	Uncharacterized protein OS=Desulfovibrio vulgaris (strain ATCC 29579 / DSM 644 / NCIMB 8303 / VKM B-1760 / Hildenborough) OX=882 GN=DVU_1005 PE=4 SV=1
370	DVU_2924	50S ribosomal protein L11 OS=Desulfovibrio vulgaris (strain ATCC 29579 / DSM 644 / NCIMB 8303 / VKM B-1760 / Hildenborough) OX=882 GN=rplK PE=3 SV=1
371	DVU_0264	Ferredoxin, 4Fe-4S, putative OS=Desulfovibrio vulgaris (strain ATCC 29579 / DSM 644 / NCIMB 8303 / VKM B-1760 / Hildenborough) OX=882 GN=DVU_0264 PE=1 SV=1
372	DVU_0052	GTPase Era OS=Desulfovibrio vulgaris (strain ATCC 29579 / DSM 644 / NCIMB 8303 / VKM B-1760 / Hildenborough) OX=882 GN=era PE=3 SV=1
373	DVU_1575	Ribose-phosphate pyrophosphokinase OS=Desulfovibrio vulgaris (strain ATCC 29579 / DSM 644 / NCIMB 8303 / VKM B-1760 / Hildenborough) OX=882 GN=prsA PE=3 SV=1
374	DVU_3080	Transcriptional regulator, putative OS=Desulfovibrio vulgaris (strain ATCC 29579 / DSM 644 / NCIMB 8303 / VKM B-1760 / Hildenborough) OX=882 GN=DVU_3080 PE=3 SV=1
375	DVUA0145	Conserved domain protein OS=Desulfovibrio vulgaris (strain ATCC 29579 / DSM 644 / NCIMB 8303 / VKM B-1760 / Hildenborough) OX=882 GN=DVUA0145 PE=4 SV=1
376	DVU_0019	Nigerythrin OS=Desulfovibrio vulgaris (strain ATCC 29579 / DSM 644 / NCIMB 8303 / VKM B-1760 / Hildenborough) OX=882 GN=ngr PE=1 SV=3
377	DVU_0339	D-isomer specific 2-hydroxyacid dehydrogenase family protein OS=Desulfovibrio vulgaris (strain ATCC 29579 / DSM 644 / NCIMB 8303 / VKM B-1760 / Hildenborough) OX=882 GN=DVU_0339 PE=3 SV=1
378	DVU_3032	LUD_dom domain-containing protein OS=Desulfovibrio vulgaris (strain ATCC 29579 / DSM 644 / NCIMB 8303 / VKM B-1760 / Hildenborough) OX=882 GN=DVU_3032 PE=1 SV=1
379	DVU_1571	Transcription termination factor Rho OS=Desulfovibrio vulgaris (strain ATCC 29579 / DSM 644 / NCIMB 8303 / VKM B-1760 / Hildenborough) OX=882 GN=rho PE=1 SV=1
380	DVU_2914	Peptide chain release factor 1 OS=Desulfovibrio vulgaris (strain ATCC 29579 / DSM 644 / NCIMB 8303 / VKM B-1760 / Hildenborough) OX=882 GN=prfA PE=3 SV=1
381	DVU_2398	Rubrerythrin domain-containing protein OS=Desulfovibrio vulgaris (strain ATCC 29579 / DSM 644 / NCIMB 8303 / VKM B-1760 / Hildenborough) OX=882 GN=DVU_2398 PE=1 SV=1
382	DVU_2985	3-isopropylmalate dehydrogenase OS=Desulfovibrio vulgaris (strain ATCC 29579 / DSM 644 / NCIMB 8303 / VKM B-1760 / Hildenborough) OX=882 GN=leuB PE=3 SV=1
383	DVU_3103	Tol-Pal system protein TolB OS=Desulfovibrio vulgaris (strain ATCC 29579 / DSM 644 / NCIMB 8303 / VKM B-1760 / Hildenborough) OX=882 GN=tolB PE=3 SV=2
384	DVU_2776	Sulfite reductase, dissimilatory-type subunit gamma OS=Desulfovibrio vulgaris (strain ATCC 29579 / DSM 644 / NCIMB 8303 / VKM B-1760 / Hildenborough) OX=882 GN=dsvC PE=1 SV=2
385	DVU_2519	30S ribosomal protein S9 OS=Desulfovibrio vulgaris (strain ATCC 29579 / DSM 644 / NCIMB 8303 / VKM B-1760 / Hildenborough) OX=882 GN=rpsI PE=3 SV=1
386	DVU_0704	Signal peptidase I OS=Desulfovibrio vulgaris (strain ATCC 29579 / DSM 644 / NCIMB 8303 / VKM B-1760 / Hildenborough) OX=882 GN=lepB PE=3 SV=1
387	DVU_1901	Peptidyl-prolyl cis-trans isomerase domain protein OS=Desulfovibrio vulgaris (strain ATCC 29579 / DSM 644 / NCIMB 8303 / VKM B-1760 / Hildenborough) OX=882 GN=DVU_1901 PE=4 SV=1
388	DVU_1572	Transcriptional regulator, CarD family OS=Desulfovibrio vulgaris (strain ATCC 29579 / DSM 644 / NCIMB 8303 / VKM B-1760 / Hildenborough) OX=882 GN=DVU_1572 PE=4 SV=1
389	DVU_0778	ATP synthase subunit delta OS=Desulfovibrio vulgaris (strain ATCC 29579 / DSM 644 / NCIMB 8303 / VKM B-1760 / Hildenborough) OX=882 GN=atpH PE=3 SV=1
390	DVU_1602	ATP-dependent Clp protease, ATP-binding subunit ClpA OS=Desulfovibrio vulgaris (strain ATCC 29579 / DSM 644 / NCIMB 8303 / VKM B-1760 / Hildenborough) OX=882 GN=clpA PE=3 SV=1
391	DVU_0142	Tryptophan--tRNA ligase OS=Desulfovibrio vulgaris (strain ATCC 29579 / DSM 644 / NCIMB 8303 / VKM B-1760 / Hildenborough) OX=882 GN=trpS PE=3 SV=1
392	DVU_1438	Cobyrinic acid a,c-diamide synthase family protein OS=Desulfovibrio vulgaris (strain ATCC 29579 / DSM 644 / NCIMB 8303 / VKM B-1760 / Hildenborough) OX=882 GN=DVU_1438 PE=4 SV=1
393	DVU_2935	2,3-bisphosphoglycerate-dependent phosphoglycerate mutase OS=Desulfovibrio vulgaris (strain ATCC 29579 / DSM 644 / NCIMB 8303 / VKM B-1760 / Hildenborough) OX=882 GN=gpmA PE=3 SV=1
394	DVU_2548	FMN-dependent NADH:quinone oxidoreductase OS=Desulfovibrio vulgaris (strain ATCC 29579 / DSM 644 / NCIMB 8303 / VKM B-1760 / Hildenborough) OX=882 GN=azoR PE=3 SV=1
395	DVU_1820	Sec translocon accessory complex subunit YajC OS=Desulfovibrio vulgaris (strain ATCC 29579 / DSM 644 / NCIMB 8303 / VKM B-1760 / Hildenborough) OX=882 GN=yajC PE=3 SV=1
396	DVU_3360	ParB family protein OS=Desulfovibrio vulgaris (strain ATCC 29579 / DSM 644 / NCIMB 8303 / VKM B-1760 / Hildenborough) OX=882 GN=DVU_3360 PE=3 SV=1
397	DVU_3183	Desulfoferrodoxin OS=Desulfovibrio vulgaris (strain ATCC 29579 / DSM 644 / NCIMB 8303 / VKM B-1760 / Hildenborough) OX=882 GN=dfx PE=1 SV=3
398	DVU_2988	Phage shock protein A OS=Desulfovibrio vulgaris (strain ATCC 29579 / DSM 644 / NCIMB 8303 / VKM B-1760 / Hildenborough) OX=882 GN=pspA PE=1 SV=1
399	DVU_0840	Signal recognition particle protein OS=Desulfovibrio vulgaris (strain ATCC 29579 / DSM 644 / NCIMB 8303 / VKM B-1760 / Hildenborough) OX=882 GN=ffh PE=3 SV=1
400	DVU_1287	Reductase, iron-sulfur binding subunit, putative OS=Desulfovibrio vulgaris (strain ATCC 29579 / DSM 644 / NCIMB 8303 / VKM B-1760 / Hildenborough) OX=882 GN=DVU_1287 PE=4 SV=1
401	DVU_0766	Transporter, putative OS=Desulfovibrio vulgaris (strain ATCC 29579 / DSM 644 / NCIMB 8303 / VKM B-1760 / Hildenborough) OX=882 GN=DVU_0766 PE=4 SV=1
402	DVU_1441	Flagellin OS=Desulfovibrio vulgaris (strain ATCC 29579 / DSM 644 / NCIMB 8303 / VKM B-1760 / Hildenborough) OX=882 GN=DVU_1441 PE=3 SV=1
403	DVU_1529	Cytokinin riboside 5'-monophosphate phosphoribohydrolase OS=Desulfovibrio vulgaris (strain ATCC 29579 / DSM 644 / NCIMB 8303 / VKM B-1760 / Hildenborough) OX=882 GN=DVU_1529 PE=3 SV=1
404	DVU_1336	ATP-dependent Clp protease ATP-binding subunit ClpX OS=Desulfovibrio vulgaris (strain ATCC 29579 / DSM 644 / NCIMB 8303 / VKM B-1760 / Hildenborough) OX=882 GN=clpX PE=3 SV=1
405	DVU_1585	Methionine synthase OS=Desulfovibrio vulgaris (strain ATCC 29579 / DSM 644 / NCIMB 8303 / VKM B-1760 / Hildenborough) OX=882 GN=DVU_1585 PE=3 SV=1
406	DVU_1609	4-hydroxy-tetrahydrodipicolinate reductase OS=Desulfovibrio vulgaris (strain ATCC 29579 / DSM 644 / NCIMB 8303 / VKM B-1760 / Hildenborough) OX=882 GN=dapB PE=3 SV=1
407	DVU_1684	Aminomethyltransferase OS=Desulfovibrio vulgaris (strain ATCC 29579 / DSM 644 / NCIMB 8303 / VKM B-1760 / Hildenborough) OX=882 GN=gcvT PE=3 SV=1
408	DVU_0856	Delta-aminolevulinic acid dehydratase OS=Desulfovibrio vulgaris (strain ATCC 29579 / DSM 644 / NCIMB 8303 / VKM B-1760 / Hildenborough) OX=882 GN=hemB PE=3 SV=1
409	DVU_3199	Nucleoid-associated protein DVU_3199 OS=Desulfovibrio vulgaris (strain ATCC 29579 / DSM 644 / NCIMB 8303 / VKM B-1760 / Hildenborough) OX=882 GN=DVU_3199 PE=3 SV=1
410	DVU_1781	LUD_dom domain-containing protein OS=Desulfovibrio vulgaris (strain ATCC 29579 / DSM 644 / NCIMB 8303 / VKM B-1760 / Hildenborough) OX=882 GN=DVU_1781 PE=4 SV=1
411	DVU_0417	Arginine decarboxylase OS=Desulfovibrio vulgaris (strain ATCC 29579 / DSM 644 / NCIMB 8303 / VKM B-1760 / Hildenborough) OX=882 GN=speA PE=3 SV=1
412	DVU_0890	Homoserine dehydrogenase OS=Desulfovibrio vulgaris (strain ATCC 29579 / DSM 644 / NCIMB 8303 / VKM B-1760 / Hildenborough) OX=882 GN=hom PE=3 SV=1
413	DVU_1837	Outer membrane protein assembly factor BamD OS=Desulfovibrio vulgaris (strain ATCC 29579 / DSM 644 / NCIMB 8303 / VKM B-1760 / Hildenborough) OX=882 GN=bamD PE=3 SV=1
414	DVU_0344	Methyl-accepting chemotaxis protein OS=Desulfovibrio vulgaris (strain ATCC 29579 / DSM 644 / NCIMB 8303 / VKM B-1760 / Hildenborough) OX=882 GN=DVU_0344 PE=3 SV=1
415	DVU_2078	Protein-glutamate methylesterase/protein-glutamine glutaminase 2 OS=Desulfovibrio vulgaris (strain ATCC 29579 / DSM 644 / NCIMB 8303 / VKM B-1760 / Hildenborough) OX=882 GN=cheB2 PE=3 SV=1
416	DVU_3026	L-lactate permease OS=Desulfovibrio vulgaris (strain ATCC 29579 / DSM 644 / NCIMB 8303 / VKM B-1760 / Hildenborough) OX=882 GN=DVU_3026 PE=3 SV=1
417	DVU_3055	Ribonuclease, Rne/Rng family OS=Desulfovibrio vulgaris (strain ATCC 29579 / DSM 644 / NCIMB 8303 / VKM B-1760 / Hildenborough) OX=882 GN=DVU_3055 PE=1 SV=1
418	DVU_1838	Thioredoxin-disulfide reductase OS=Desulfovibrio vulgaris (strain ATCC 29579 / DSM 644 / NCIMB 8303 / VKM B-1760 / Hildenborough) OX=882 GN=trxB-2 PE=4 SV=1
419	DVU_1445	Flagellar hook-length control domain protein OS=Desulfovibrio vulgaris (strain ATCC 29579 / DSM 644 / NCIMB 8303 / VKM B-1760 / Hildenborough) OX=882 GN=DVU_1445 PE=4 SV=1
420	DVU_1826	Uncharacterized protein OS=Desulfovibrio vulgaris (strain ATCC 29579 / DSM 644 / NCIMB 8303 / VKM B-1760 / Hildenborough) OX=882 GN=DVU_1826 PE=4 SV=1
421	DVU_1841	Fructose-1,6-bisphosphatase class 1 OS=Desulfovibrio vulgaris (strain ATCC 29579 / DSM 644 / NCIMB 8303 / VKM B-1760 / Hildenborough) OX=882 GN=fbp PE=3 SV=1
422	DVUA0075	Radical SAM domain protein OS=Desulfovibrio vulgaris (strain ATCC 29579 / DSM 644 / NCIMB 8303 / VKM B-1760 / Hildenborough) OX=882 GN=DVUA0075 PE=4 SV=1
423	DVU_0492	N-acetyl-gamma-glutamyl-phosphate reductase OS=Desulfovibrio vulgaris (strain ATCC 29579 / DSM 644 / NCIMB 8303 / VKM B-1760 / Hildenborough) OX=882 GN=argC PE=3 SV=1
424	DVU_1308	50S ribosomal protein L22 OS=Desulfovibrio vulgaris (strain ATCC 29579 / DSM 644 / NCIMB 8303 / VKM B-1760 / Hildenborough) OX=882 GN=rplV PE=3 SV=1
425	DVU_0481	ADP-L-glycero-D-manno-heptose-6-epimerase OS=Desulfovibrio vulgaris (strain ATCC 29579 / DSM 644 / NCIMB 8303 / VKM B-1760 / Hildenborough) OX=882 GN=hldD PE=3 SV=1
426	DVU_1343	Cation ABC transporter, periplasmc-binding protein OS=Desulfovibrio vulgaris (strain ATCC 29579 / DSM 644 / NCIMB 8303 / VKM B-1760 / Hildenborough) OX=882 GN=DVU_1343 PE=4 SV=1
427	DVU_1412	D-isomer specific 2-hydroxyacid dehydrogenase family protein OS=Desulfovibrio vulgaris (strain ATCC 29579 / DSM 644 / NCIMB 8303 / VKM B-1760 / Hildenborough) OX=882 GN=DVU_1412 PE=1 SV=1
428	DVU_2472	Glyco_hydro_57 domain-containing protein OS=Desulfovibrio vulgaris (strain ATCC 29579 / DSM 644 / NCIMB 8303 / VKM B-1760 / Hildenborough) OX=882 GN=DVU_2472 PE=1 SV=1
429	DVU_1453	Long-chain-fatty-acid--CoA ligase OS=Desulfovibrio vulgaris (strain ATCC 29579 / DSM 644 / NCIMB 8303 / VKM B-1760 / Hildenborough) OX=882 GN=fadD PE=4 SV=1
430	DVU_0893	Universal stress protein family OS=Desulfovibrio vulgaris (strain ATCC 29579 / DSM 644 / NCIMB 8303 / VKM B-1760 / Hildenborough) OX=882 GN=DVU_0893 PE=3 SV=1
431	DVU_3389	DNA topoisomerase 1 OS=Desulfovibrio vulgaris (strain ATCC 29579 / DSM 644 / NCIMB 8303 / VKM B-1760 / Hildenborough) OX=882 GN=topA PE=3 SV=1
432	DVU_0341	3-deoxy-D-manno-octulosonate cytidylyltransferase OS=Desulfovibrio vulgaris (strain ATCC 29579 / DSM 644 / NCIMB 8303 / VKM B-1760 / Hildenborough) OX=882 GN=DVU_0341 PE=4 SV=1
433	DVU_1283	UTP--glucose-1-phosphate uridylyltransferase OS=Desulfovibrio vulgaris (strain ATCC 29579 / DSM 644 / NCIMB 8303 / VKM B-1760 / Hildenborough) OX=882 GN=galU PE=3 SV=1
434	DVU_0992	Chemotaxis protein CheV OS=Desulfovibrio vulgaris (strain ATCC 29579 / DSM 644 / NCIMB 8303 / VKM B-1760 / Hildenborough) OX=882 GN=cheV-3 PE=4 SV=1
435	DVU_0186	Uncharacterized protein OS=Desulfovibrio vulgaris (strain ATCC 29579 / DSM 644 / NCIMB 8303 / VKM B-1760 / Hildenborough) OX=882 GN=DVU_0186 PE=4 SV=1
436	DVU_1397	Bacterioferritin OS=Desulfovibrio vulgaris (strain ATCC 29579 / DSM 644 / NCIMB 8303 / VKM B-1760 / Hildenborough) OX=882 GN=bfr PE=1 SV=1
437	DVU_3262	Fumarate reductase, flavoprotein subunit OS=Desulfovibrio vulgaris (strain ATCC 29579 / DSM 644 / NCIMB 8303 / VKM B-1760 / Hildenborough) OX=882 GN=fdrA PE=1 SV=1
438	DVU_0722	Response regulator OS=Desulfovibrio vulgaris (strain ATCC 29579 / DSM 644 / NCIMB 8303 / VKM B-1760 / Hildenborough) OX=882 GN=DVU_0722 PE=4 SV=1
439	DVU_3197	Branched-chain-amino-acid aminotransferase OS=Desulfovibrio vulgaris (strain ATCC 29579 / DSM 644 / NCIMB 8303 / VKM B-1760 / Hildenborough) OX=882 GN=ilvE PE=3 SV=1
440	DVU_0296	Peptidase, M24 family OS=Desulfovibrio vulgaris (strain ATCC 29579 / DSM 644 / NCIMB 8303 / VKM B-1760 / Hildenborough) OX=882 GN=DVU_0296 PE=4 SV=1
441	DVU_1612	ACT domain protein OS=Desulfovibrio vulgaris (strain ATCC 29579 / DSM 644 / NCIMB 8303 / VKM B-1760 / Hildenborough) OX=882 GN=DVU_1612 PE=1 SV=1
442	DVU_0916	Redox-sensing transcriptional repressor Rex OS=Desulfovibrio vulgaris (strain ATCC 29579 / DSM 644 / NCIMB 8303 / VKM B-1760 / Hildenborough) OX=882 GN=rex PE=3 SV=1
443	DVU_0318	TPR domain protein OS=Desulfovibrio vulgaris (strain ATCC 29579 / DSM 644 / NCIMB 8303 / VKM B-1760 / Hildenborough) OX=882 GN=DVU_0318 PE=4 SV=1
444	DVU_1977	Co-chaperonin GroES OS=Desulfovibrio vulgaris (strain ATCC 29579 / DSM 644 / NCIMB 8303 / VKM B-1760 / Hildenborough) OX=882 GN=groES PE=3 SV=1
445	DVU_3245	Transcription elongation factor GreA OS=Desulfovibrio vulgaris (strain ATCC 29579 / DSM 644 / NCIMB 8303 / VKM B-1760 / Hildenborough) OX=882 GN=greA PE=3 SV=1
446	DVU_2817	Multidrug resistance protein OS=Desulfovibrio vulgaris (strain ATCC 29579 / DSM 644 / NCIMB 8303 / VKM B-1760 / Hildenborough) OX=882 GN=DVU_2817 PE=3 SV=1
447	DVU_2534	Phenylalanine--tRNA ligase alpha subunit OS=Desulfovibrio vulgaris (strain ATCC 29579 / DSM 644 / NCIMB 8303 / VKM B-1760 / Hildenborough) OX=882 GN=pheS PE=1 SV=1
448	DVU_0693	Menaquinone reductase, iron-sulfur cluster-binding subunit OS=Desulfovibrio vulgaris (strain ATCC 29579 / DSM 644 / NCIMB 8303 / VKM B-1760 / Hildenborough) OX=882 GN=qrcC PE=1 SV=1
449	DVU_3053	tRNA (adenine(58)-N(1))-methyltransferase TrmI OS=Desulfovibrio vulgaris (strain ATCC 29579 / DSM 644 / NCIMB 8303 / VKM B-1760 / Hildenborough) OX=882 GN=DVU_3053 PE=3 SV=1
450	DVU_1950	Indolepyruvate ferredoxin oxidoreductase, beta subunit, putative OS=Desulfovibrio vulgaris (strain ATCC 29579 / DSM 644 / NCIMB 8303 / VKM B-1760 / Hildenborough) OX=882 GN=DVU_1950 PE=1 SV=1
451	DVU_1930	Cell division coordinator CpoB OS=Desulfovibrio vulgaris (strain ATCC 29579 / DSM 644 / NCIMB 8303 / VKM B-1760 / Hildenborough) OX=882 GN=cpoB PE=3 SV=1
452	DVU_2428	Lipoprotein, putative OS=Desulfovibrio vulgaris (strain ATCC 29579 / DSM 644 / NCIMB 8303 / VKM B-1760 / Hildenborough) OX=882 GN=DVU_2428 PE=4 SV=1
453	DVU_1588	Hypoxanthine phosphoribosyltransferase OS=Desulfovibrio vulgaris (strain ATCC 29579 / DSM 644 / NCIMB 8303 / VKM B-1760 / Hildenborough) OX=882 GN=hpt PE=3 SV=1
454	DVU_3136	Nitroreductase family protein OS=Desulfovibrio vulgaris (strain ATCC 29579 / DSM 644 / NCIMB 8303 / VKM B-1760 / Hildenborough) OX=882 GN=DVU_3136 PE=3 SV=1
455	DVU_1604	Uncharacterized protein OS=Desulfovibrio vulgaris (strain ATCC 29579 / DSM 644 / NCIMB 8303 / VKM B-1760 / Hildenborough) OX=882 GN=DVU_1604 PE=4 SV=1
456	DVU_2754	Quinone oxidoreductase OS=Desulfovibrio vulgaris (strain ATCC 29579 / DSM 644 / NCIMB 8303 / VKM B-1760 / Hildenborough) OX=882 GN=qor PE=4 SV=1
457	DVU_0902	TPR domain protein OS=Desulfovibrio vulgaris (strain ATCC 29579 / DSM 644 / NCIMB 8303 / VKM B-1760 / Hildenborough) OX=882 GN=DVU_0902 PE=4 SV=1
458	DVU_3045	Histidine kinase OS=Desulfovibrio vulgaris (strain ATCC 29579 / DSM 644 / NCIMB 8303 / VKM B-1760 / Hildenborough) OX=882 GN=DVU_3045 PE=4 SV=1
459	DVU_0875	Fumarylacetoacetate hydrolase family protein OS=Desulfovibrio vulgaris (strain ATCC 29579 / DSM 644 / NCIMB 8303 / VKM B-1760 / Hildenborough) OX=882 GN=DVU_0875 PE=4 SV=1
460	DVU_0462	Bifunctional chorismate mutase/prephenate dehydratase OS=Desulfovibrio vulgaris (strain ATCC 29579 / DSM 644 / NCIMB 8303 / VKM B-1760 / Hildenborough) OX=882 GN=DVU_0462 PE=4 SV=1
461	DVU_2108	MTH1175-like domain family protein OS=Desulfovibrio vulgaris (strain ATCC 29579 / DSM 644 / NCIMB 8303 / VKM B-1760 / Hildenborough) OX=882 GN=DVU_2108 PE=4 SV=1
462	DVU_2779	Extracellular solute-binding protein, putative OS=Desulfovibrio vulgaris (strain ATCC 29579 / DSM 644 / NCIMB 8303 / VKM B-1760 / Hildenborough) OX=882 GN=DVU_2779 PE=4 SV=1
463	DVU_2093	ThiH protein OS=Desulfovibrio vulgaris (strain ATCC 29579 / DSM 644 / NCIMB 8303 / VKM B-1760 / Hildenborough) OX=882 GN=thiH PE=1 SV=1
464	DVU_2636	HlyD_D23 domain-containing protein OS=Desulfovibrio vulgaris (strain ATCC 29579 / DSM 644 / NCIMB 8303 / VKM B-1760 / Hildenborough) OX=882 GN=DVU_2636 PE=4 SV=1
465	DVU_0870	Ribosome-recycling factor OS=Desulfovibrio vulgaris (strain ATCC 29579 / DSM 644 / NCIMB 8303 / VKM B-1760 / Hildenborough) OX=882 GN=frr PE=3 SV=1
466	DVU_2535	50S ribosomal protein L20 OS=Desulfovibrio vulgaris (strain ATCC 29579 / DSM 644 / NCIMB 8303 / VKM B-1760 / Hildenborough) OX=882 GN=rplT PE=3 SV=1
467	DVU_3172	Uncharacterized protein OS=Desulfovibrio vulgaris (strain ATCC 29579 / DSM 644 / NCIMB 8303 / VKM B-1760 / Hildenborough) OX=882 GN=DVU_3172 PE=1 SV=1
468	DVU_2098	Carbon monoxide dehydrogenase OS=Desulfovibrio vulgaris (strain ATCC 29579 / DSM 644 / NCIMB 8303 / VKM B-1760 / Hildenborough) OX=882 GN=cooS PE=1 SV=1
469	DVU_1911	CBS domain protein OS=Desulfovibrio vulgaris (strain ATCC 29579 / DSM 644 / NCIMB 8303 / VKM B-1760 / Hildenborough) OX=882 GN=DVU_1911 PE=4 SV=1
470	DVU_1470	Peptidyl-prolyl cis-trans isomerase C OS=Desulfovibrio vulgaris (strain ATCC 29579 / DSM 644 / NCIMB 8303 / VKM B-1760 / Hildenborough) OX=882 GN=ppiC PE=4 SV=1
471	DVU_2244	Glycogen synthase OS=Desulfovibrio vulgaris (strain ATCC 29579 / DSM 644 / NCIMB 8303 / VKM B-1760 / Hildenborough) OX=882 GN=glgA PE=3 SV=1
472	DVUA0131	CRISPR-associated protein, CT1133 family OS=Desulfovibrio vulgaris (strain ATCC 29579 / DSM 644 / NCIMB 8303 / VKM B-1760 / Hildenborough) OX=882 GN=DVUA0131 PE=1 SV=1
473	DVU_1818	Protein-export membrane protein SecF OS=Desulfovibrio vulgaris (strain ATCC 29579 / DSM 644 / NCIMB 8303 / VKM B-1760 / Hildenborough) OX=882 GN=secF PE=3 SV=1
474	DVU_1876	DnaJ protein, putative OS=Desulfovibrio vulgaris (strain ATCC 29579 / DSM 644 / NCIMB 8303 / VKM B-1760 / Hildenborough) OX=882 GN=DVU_1876 PE=1 SV=1
475	DVU_0662	Serine O-acetyltransferase OS=Desulfovibrio vulgaris (strain ATCC 29579 / DSM 644 / NCIMB 8303 / VKM B-1760 / Hildenborough) OX=882 GN=cysE PE=3 SV=1
476	DVU_0894	Chorismate synthase OS=Desulfovibrio vulgaris (strain ATCC 29579 / DSM 644 / NCIMB 8303 / VKM B-1760 / Hildenborough) OX=882 GN=aroC PE=3 SV=1
477	DVU_1629	Ribosome hibernation promoting factor OS=Desulfovibrio vulgaris (strain ATCC 29579 / DSM 644 / NCIMB 8303 / VKM B-1760 / Hildenborough) OX=882 GN=yfiA PE=3 SV=1
478	DVU_2582	Transcriptional regulator, TetR family OS=Desulfovibrio vulgaris (strain ATCC 29579 / DSM 644 / NCIMB 8303 / VKM B-1760 / Hildenborough) OX=882 GN=DVU_2582 PE=4 SV=1
479	DVU_1307	30S ribosomal protein S19 OS=Desulfovibrio vulgaris (strain ATCC 29579 / DSM 644 / NCIMB 8303 / VKM B-1760 / Hildenborough) OX=882 GN=rpsS PE=3 SV=1
480	DVU_0095	Putrescine-binding periplasmic protein OS=Desulfovibrio vulgaris (strain ATCC 29579 / DSM 644 / NCIMB 8303 / VKM B-1760 / Hildenborough) OX=882 GN=DVU_0095 PE=3 SV=1
481	DVU_1962	Methyl-accepting chemotaxis protein OS=Desulfovibrio vulgaris (strain ATCC 29579 / DSM 644 / NCIMB 8303 / VKM B-1760 / Hildenborough) OX=882 GN=DVU_1962 PE=3 SV=1
482	DVU_1939	Anaerobic glycerol-3-phosphate dehydrogenase, B subunit, putative OS=Desulfovibrio vulgaris (strain ATCC 29579 / DSM 644 / NCIMB 8303 / VKM B-1760 / Hildenborough) OX=882 GN=DVU_1939 PE=1 SV=1
483	DVU_0954	LPS-assembly protein LptD OS=Desulfovibrio vulgaris (strain ATCC 29579 / DSM 644 / NCIMB 8303 / VKM B-1760 / Hildenborough) OX=882 GN=lptD PE=3 SV=1
484	DVU_0453	DNA helicase OS=Desulfovibrio vulgaris (strain ATCC 29579 / DSM 644 / NCIMB 8303 / VKM B-1760 / Hildenborough) OX=882 GN=DVU_0453 PE=3 SV=1
485	DVU_2483	Cytochrome c family protein OS=Desulfovibrio vulgaris (strain ATCC 29579 / DSM 644 / NCIMB 8303 / VKM B-1760 / Hildenborough) OX=882 GN=DVU_2483 PE=4 SV=1
486	DVU_1448	Uncharacterized protein OS=Desulfovibrio vulgaris (strain ATCC 29579 / DSM 644 / NCIMB 8303 / VKM B-1760 / Hildenborough) OX=882 GN=DVU_1448 PE=1 SV=1
487	DVU_1904	Chemotaxis protein CheW OS=Desulfovibrio vulgaris (strain ATCC 29579 / DSM 644 / NCIMB 8303 / VKM B-1760 / Hildenborough) OX=882 GN=cheW-2 PE=4 SV=1
488	DVU_2537	Translation initiation factor IF-3 OS=Desulfovibrio vulgaris (strain ATCC 29579 / DSM 644 / NCIMB 8303 / VKM B-1760 / Hildenborough) OX=882 GN=infC PE=3 SV=1
489	DVU_0307	Flagellar hook protein FlgE OS=Desulfovibrio vulgaris (strain ATCC 29579 / DSM 644 / NCIMB 8303 / VKM B-1760 / Hildenborough) OX=882 GN=DVU_0307 PE=3 SV=1
490	DVU_1406	Phosphoribosylformylglycinamidine cyclo-ligase OS=Desulfovibrio vulgaris (strain ATCC 29579 / DSM 644 / NCIMB 8303 / VKM B-1760 / Hildenborough) OX=882 GN=purM PE=3 SV=1
491	DVU_2951	Glutamine--tRNA ligase OS=Desulfovibrio vulgaris (strain ATCC 29579 / DSM 644 / NCIMB 8303 / VKM B-1760 / Hildenborough) OX=882 GN=glnS PE=3 SV=1
492	DVU_0685	Phosphomannomutase OS=Desulfovibrio vulgaris (strain ATCC 29579 / DSM 644 / NCIMB 8303 / VKM B-1760 / Hildenborough) OX=882 GN=DVU_0685 PE=3 SV=1
493	DVU_0823	Arginine biosynthesis bifunctional protein ArgJ OS=Desulfovibrio vulgaris (strain ATCC 29579 / DSM 644 / NCIMB 8303 / VKM B-1760 / Hildenborough) OX=882 GN=argJ PE=3 SV=1
494	DVU_2794	Ion-translocating oxidoreductase complex subunit G OS=Desulfovibrio vulgaris (strain ATCC 29579 / DSM 644 / NCIMB 8303 / VKM B-1760 / Hildenborough) OX=882 GN=rnfG PE=3 SV=1
495	DVU_0589	Molybdopterin-guanine dinucleotide biosynthesis protein B, putative OS=Desulfovibrio vulgaris (strain ATCC 29579 / DSM 644 / NCIMB 8303 / VKM B-1760 / Hildenborough) OX=882 GN=DVU_0589 PE=4 SV=1
496	DVU_0703	Elongation factor 4 OS=Desulfovibrio vulgaris (strain ATCC 29579 / DSM 644 / NCIMB 8303 / VKM B-1760 / Hildenborough) OX=882 GN=lepA PE=3 SV=1
497	DVU_0091	HTH OST-type domain-containing protein OS=Desulfovibrio vulgaris (strain ATCC 29579 / DSM 644 / NCIMB 8303 / VKM B-1760 / Hildenborough) OX=882 GN=DVU_0091 PE=4 SV=1
498	DVU_2222	Single-stranded DNA-binding protein OS=Desulfovibrio vulgaris (strain ATCC 29579 / DSM 644 / NCIMB 8303 / VKM B-1760 / Hildenborough) OX=882 GN=ssb PE=3 SV=1
499	DVU_2579	TPR domain protein OS=Desulfovibrio vulgaris (strain ATCC 29579 / DSM 644 / NCIMB 8303 / VKM B-1760 / Hildenborough) OX=882 GN=DVU_2579 PE=4 SV=1
500	DVU_1913	Aspartokinase OS=Desulfovibrio vulgaris (strain ATCC 29579 / DSM 644 / NCIMB 8303 / VKM B-1760 / Hildenborough) OX=882 GN=DVU_1913 PE=3 SV=1
501	DVU_1121	Uncharacterized protein OS=Desulfovibrio vulgaris (strain ATCC 29579 / DSM 644 / NCIMB 8303 / VKM B-1760 / Hildenborough) OX=882 GN=DVU_1121 PE=4 SV=1
502	DVU_0085	Tryptophan synthase beta chain OS=Desulfovibrio vulgaris (strain ATCC 29579 / DSM 644 / NCIMB 8303 / VKM B-1760 / Hildenborough) OX=882 GN=trpB-1 PE=3 SV=1
503	DVU_2281	Histidine kinase OS=Desulfovibrio vulgaris (strain ATCC 29579 / DSM 644 / NCIMB 8303 / VKM B-1760 / Hildenborough) OX=882 GN=DVU_2281 PE=4 SV=1
504	DVU_0500	Selenocysteine-specific elongation factor OS=Desulfovibrio vulgaris (strain ATCC 29579 / DSM 644 / NCIMB 8303 / VKM B-1760 / Hildenborough) OX=882 GN=selB PE=4 SV=1
505	DVU_0312	Flagellar motor switch protein FliG OS=Desulfovibrio vulgaris (strain ATCC 29579 / DSM 644 / NCIMB 8303 / VKM B-1760 / Hildenborough) OX=882 GN=fliG PE=3 SV=1
506	DVU_0633	Penicillin-binding protein 1A OS=Desulfovibrio vulgaris (strain ATCC 29579 / DSM 644 / NCIMB 8303 / VKM B-1760 / Hildenborough) OX=882 GN=DVU_0633 PE=3 SV=1
507	DVU_1940	Anaerobic glycerol-3-phosphate dehydrogenase, A subunit, putative OS=Desulfovibrio vulgaris (strain ATCC 29579 / DSM 644 / NCIMB 8303 / VKM B-1760 / Hildenborough) OX=882 GN=DVU_1940 PE=1 SV=1
508	DVU_2616	Histidine kinase OS=Desulfovibrio vulgaris (strain ATCC 29579 / DSM 644 / NCIMB 8303 / VKM B-1760 / Hildenborough) OX=882 GN=DVU_2616 PE=4 SV=1
509	DVU_2326	Conserved domain protein OS=Desulfovibrio vulgaris (strain ATCC 29579 / DSM 644 / NCIMB 8303 / VKM B-1760 / Hildenborough) OX=882 GN=DVU_2326 PE=4 SV=1
510	DVU_2496	Lipoprotein, putative OS=Desulfovibrio vulgaris (strain ATCC 29579 / DSM 644 / NCIMB 8303 / VKM B-1760 / Hildenborough) OX=882 GN=DVU_2496 PE=4 SV=1
511	DVU_2318	Rubrerythrin, putative OS=Desulfovibrio vulgaris (strain ATCC 29579 / DSM 644 / NCIMB 8303 / VKM B-1760 / Hildenborough) OX=882 GN=DVU_2318 PE=4 SV=1
512	DVU_0073	CDP-glucose-4,6-dehydratase, putative OS=Desulfovibrio vulgaris (strain ATCC 29579 / DSM 644 / NCIMB 8303 / VKM B-1760 / Hildenborough) OX=882 GN=DVU_0073 PE=4 SV=1
513	DVU_2901	Aspartate carbamoyltransferase OS=Desulfovibrio vulgaris (strain ATCC 29579 / DSM 644 / NCIMB 8303 / VKM B-1760 / Hildenborough) OX=882 GN=pyrB PE=1 SV=1
514	DVU_2771	Tim44 domain-containing protein OS=Desulfovibrio vulgaris (strain ATCC 29579 / DSM 644 / NCIMB 8303 / VKM B-1760 / Hildenborough) OX=882 GN=DVU_2771 PE=4 SV=1
515	DVU_1784	Oxidoreductase, short-chain dehydrogenase/reductase family OS=Desulfovibrio vulgaris (strain ATCC 29579 / DSM 644 / NCIMB 8303 / VKM B-1760 / Hildenborough) OX=882 GN=DVU_1784 PE=3 SV=1
516	DVU_0697	Mannose-1-phosphate guanylyltransferase OS=Desulfovibrio vulgaris (strain ATCC 29579 / DSM 644 / NCIMB 8303 / VKM B-1760 / Hildenborough) OX=882 GN=DVU_0697 PE=3 SV=1
517	DVU_1891	Uncharacterized protein OS=Desulfovibrio vulgaris (strain ATCC 29579 / DSM 644 / NCIMB 8303 / VKM B-1760 / Hildenborough) OX=882 GN=DVU_1891 PE=4 SV=1
518	DVU_0629	Transcriptional regulator, TetR family OS=Desulfovibrio vulgaris (strain ATCC 29579 / DSM 644 / NCIMB 8303 / VKM B-1760 / Hildenborough) OX=882 GN=DVU_0629 PE=4 SV=1
519	DVU_0981	Multiphosphoryl transfer protein, putative OS=Desulfovibrio vulgaris (strain ATCC 29579 / DSM 644 / NCIMB 8303 / VKM B-1760 / Hildenborough) OX=882 GN=DVU_0981 PE=3 SV=1
520	DVU_3368	Histidine--tRNA ligase OS=Desulfovibrio vulgaris (strain ATCC 29579 / DSM 644 / NCIMB 8303 / VKM B-1760 / Hildenborough) OX=882 GN=hisS PE=3 SV=1
521	DVU_3278	Peptidase/PDZ domain protein OS=Desulfovibrio vulgaris (strain ATCC 29579 / DSM 644 / NCIMB 8303 / VKM B-1760 / Hildenborough) OX=882 GN=DVU_3278 PE=4 SV=1
522	DVU_0259	DNA-binding response regulator OS=Desulfovibrio vulgaris (strain ATCC 29579 / DSM 644 / NCIMB 8303 / VKM B-1760 / Hildenborough) OX=882 GN=DVU_0259 PE=4 SV=1
523	DVU_3031	DRTGG domain-containing protein OS=Desulfovibrio vulgaris (strain ATCC 29579 / DSM 644 / NCIMB 8303 / VKM B-1760 / Hildenborough) OX=882 GN=DVU_3031 PE=4 SV=1
524	DVU_0600	L-lactate dehydrogenase OS=Desulfovibrio vulgaris (strain ATCC 29579 / DSM 644 / NCIMB 8303 / VKM B-1760 / Hildenborough) OX=882 GN=ldh PE=3 SV=1
525	DVU_0631	Uncharacterized protein OS=Desulfovibrio vulgaris (strain ATCC 29579 / DSM 644 / NCIMB 8303 / VKM B-1760 / Hildenborough) OX=882 GN=DVU_0631 PE=4 SV=1
526	DVU_2295	Histidine kinase OS=Desulfovibrio vulgaris (strain ATCC 29579 / DSM 644 / NCIMB 8303 / VKM B-1760 / Hildenborough) OX=882 GN=DVU_2295 PE=3 SV=1
527	DVU_3310	ATP-dependent RNA helicase, DEAD/DEAH family OS=Desulfovibrio vulgaris (strain ATCC 29579 / DSM 644 / NCIMB 8303 / VKM B-1760 / Hildenborough) OX=882 GN=DVU_3310 PE=3 SV=1
528	DVU_0550	High-affinity branched-chain amino acid ABC transporter, ATP binding protein OS=Desulfovibrio vulgaris (strain ATCC 29579 / DSM 644 / NCIMB 8303 / VKM B-1760 / Hildenborough) OX=882 GN=DVU_0550 PE=4 SV=1
529	DVU_0470	Tryptophan synthase beta chain OS=Desulfovibrio vulgaris (strain ATCC 29579 / DSM 644 / NCIMB 8303 / VKM B-1760 / Hildenborough) OX=882 GN=trpB-2 PE=1 SV=1
530	DVU_0995	ThiJ/PfpI family protein OS=Desulfovibrio vulgaris (strain ATCC 29579 / DSM 644 / NCIMB 8303 / VKM B-1760 / Hildenborough) OX=882 GN=DVU_0995 PE=3 SV=1
531	DVU_3293	Thiamine pyrophosphate-requiring enzyme OS=Desulfovibrio vulgaris (strain ATCC 29579 / DSM 644 / NCIMB 8303 / VKM B-1760 / Hildenborough) OX=882 GN=DVU_3293 PE=3 SV=1
532	DVU_2784	Dehydrogenase, FMN-dependent family OS=Desulfovibrio vulgaris (strain ATCC 29579 / DSM 644 / NCIMB 8303 / VKM B-1760 / Hildenborough) OX=882 GN=DVU_2784 PE=3 SV=1
533	DVU_2240	Hydantoinase/oxoprolinase family protein OS=Desulfovibrio vulgaris (strain ATCC 29579 / DSM 644 / NCIMB 8303 / VKM B-1760 / Hildenborough) OX=882 GN=DVU_2240 PE=1 SV=1
534	DVU_0412	Potassium uptake protein TrkA, putative OS=Desulfovibrio vulgaris (strain ATCC 29579 / DSM 644 / NCIMB 8303 / VKM B-1760 / Hildenborough) OX=882 GN=DVU_0412 PE=1 SV=1
535	DVU_3271	Cytochrome d ubiquinol oxidase, subunit I OS=Desulfovibrio vulgaris (strain ATCC 29579 / DSM 644 / NCIMB 8303 / VKM B-1760 / Hildenborough) OX=882 GN=cydA PE=3 SV=1
536	DVU_0839	30S ribosomal protein S16 OS=Desulfovibrio vulgaris (strain ATCC 29579 / DSM 644 / NCIMB 8303 / VKM B-1760 / Hildenborough) OX=882 GN=rpsP PE=3 SV=1
537	DVU_1823	Glutamate synthase (NADPH) OS=Desulfovibrio vulgaris (strain ATCC 29579 / DSM 644 / NCIMB 8303 / VKM B-1760 / Hildenborough) OX=882 GN=DVU_1823 PE=1 SV=1
538	DVU_0489	Phenylacetate-coenzyme A ligase OS=Desulfovibrio vulgaris (strain ATCC 29579 / DSM 644 / NCIMB 8303 / VKM B-1760 / Hildenborough) OX=882 GN=paaK-1 PE=3 SV=1
539	DVU_0342	NAD-dependent epimerase/dehydratase family protein OS=Desulfovibrio vulgaris (strain ATCC 29579 / DSM 644 / NCIMB 8303 / VKM B-1760 / Hildenborough) OX=882 GN=DVU_0342 PE=4 SV=1
540	DVU_3228	Chemotaxis protein CheY OS=Desulfovibrio vulgaris (strain ATCC 29579 / DSM 644 / NCIMB 8303 / VKM B-1760 / Hildenborough) OX=882 GN=cheY-3 PE=4 SV=1
541	DVU_0723	Formate-dependent phosphoribosylglycinamide formyltransferase OS=Desulfovibrio vulgaris (strain ATCC 29579 / DSM 644 / NCIMB 8303 / VKM B-1760 / Hildenborough) OX=882 GN=purT PE=3 SV=1
542	DVU_0663	Cysteine synthase OS=Desulfovibrio vulgaris (strain ATCC 29579 / DSM 644 / NCIMB 8303 / VKM B-1760 / Hildenborough) OX=882 GN=cysK PE=3 SV=1
543	DVU_1615	Phenylacetate-coenzyme A ligase OS=Desulfovibrio vulgaris (strain ATCC 29579 / DSM 644 / NCIMB 8303 / VKM B-1760 / Hildenborough) OX=882 GN=paaK-2 PE=3 SV=1
544	DVU_3127	Paraquat-inducible protein B OS=Desulfovibrio vulgaris (strain ATCC 29579 / DSM 644 / NCIMB 8303 / VKM B-1760 / Hildenborough) OX=882 GN=pqiB PE=4 SV=1
545	DVU_1344	4-hydroxy-3-methylbut-2-en-1-yl diphosphate synthase (flavodoxin) OS=Desulfovibrio vulgaris (strain ATCC 29579 / DSM 644 / NCIMB 8303 / VKM B-1760 / Hildenborough) OX=882 GN=ispG PE=3 SV=1
546	DVU_1377	Acetolactate synthase small subunit OS=Desulfovibrio vulgaris (strain ATCC 29579 / DSM 644 / NCIMB 8303 / VKM B-1760 / Hildenborough) OX=882 GN=ilvN-2 PE=3 SV=1
547	DVU_1326	30S ribosomal protein S13 OS=Desulfovibrio vulgaris (strain ATCC 29579 / DSM 644 / NCIMB 8303 / VKM B-1760 / Hildenborough) OX=882 GN=rpsM PE=3 SV=1
548	DVU_0090	GDP-L-fucose synthase OS=Desulfovibrio vulgaris (strain ATCC 29579 / DSM 644 / NCIMB 8303 / VKM B-1760 / Hildenborough) OX=882 GN=wcaG PE=3 SV=1
549	DVU_1467	ATP-dependent protease ATPase subunit HslU OS=Desulfovibrio vulgaris (strain ATCC 29579 / DSM 644 / NCIMB 8303 / VKM B-1760 / Hildenborough) OX=882 GN=hslU PE=3 SV=1
550	DVU_1618	Ribosomal silencing factor RsfS OS=Desulfovibrio vulgaris (strain ATCC 29579 / DSM 644 / NCIMB 8303 / VKM B-1760 / Hildenborough) OX=882 GN=rsfS PE=3 SV=1
551	DVU_0721	Histidine kinase OS=Desulfovibrio vulgaris (strain ATCC 29579 / DSM 644 / NCIMB 8303 / VKM B-1760 / Hildenborough) OX=882 GN=DVU_0721 PE=4 SV=1
552	DVUA0074	Sulfotransferase family protein OS=Desulfovibrio vulgaris (strain ATCC 29579 / DSM 644 / NCIMB 8303 / VKM B-1760 / Hildenborough) OX=882 GN=DVUA0074 PE=4 SV=1
553	DVU_0551	High-affinity branched-chain amino acid ABC transporter ATP-binding protein OS=Desulfovibrio vulgaris (strain ATCC 29579 / DSM 644 / NCIMB 8303 / VKM B-1760 / Hildenborough) OX=882 GN=DVU_0551 PE=4 SV=1
554	DVU_1893	Endopeptidase La OS=Desulfovibrio vulgaris (strain ATCC 29579 / DSM 644 / NCIMB 8303 / VKM B-1760 / Hildenborough) OX=882 GN=DVU_1893 PE=1 SV=1
555	DVU_1953	Gamma-glutamyl phosphate reductase OS=Desulfovibrio vulgaris (strain ATCC 29579 / DSM 644 / NCIMB 8303 / VKM B-1760 / Hildenborough) OX=882 GN=proA PE=3 SV=1
556	DVU_2251	DNA-binding protein OS=Desulfovibrio vulgaris (strain ATCC 29579 / DSM 644 / NCIMB 8303 / VKM B-1760 / Hildenborough) OX=882 GN=DVU_2251 PE=1 SV=1
557	DVU_1650	Uncharacterized protein OS=Desulfovibrio vulgaris (strain ATCC 29579 / DSM 644 / NCIMB 8303 / VKM B-1760 / Hildenborough) OX=882 GN=DVU_1650 PE=4 SV=1
558	DVU_1298	30S ribosomal protein S12 OS=Desulfovibrio vulgaris (strain ATCC 29579 / DSM 644 / NCIMB 8303 / VKM B-1760 / Hildenborough) OX=882 GN=rpsL PE=3 SV=1
559	DVU_0156	DNA helicase OS=Desulfovibrio vulgaris (strain ATCC 29579 / DSM 644 / NCIMB 8303 / VKM B-1760 / Hildenborough) OX=882 GN=DVU_0156 PE=3 SV=1
560	DVU_0018	Methyl-accepting chemotaxis protein, putative OS=Desulfovibrio vulgaris (strain ATCC 29579 / DSM 644 / NCIMB 8303 / VKM B-1760 / Hildenborough) OX=882 GN=DVU_0018 PE=3 SV=1
561	DVU_0943	UPF0324 membrane protein DVU_0943 OS=Desulfovibrio vulgaris (strain ATCC 29579 / DSM 644 / NCIMB 8303 / VKM B-1760 / Hildenborough) OX=882 GN=DVU_0943 PE=3 SV=2
562	DVU_1908	Pyridoxine 5'-phosphate synthase OS=Desulfovibrio vulgaris (strain ATCC 29579 / DSM 644 / NCIMB 8303 / VKM B-1760 / Hildenborough) OX=882 GN=pdxJ PE=1 SV=1
563	DVU_2427	Uncharacterized protein OS=Desulfovibrio vulgaris (strain ATCC 29579 / DSM 644 / NCIMB 8303 / VKM B-1760 / Hildenborough) OX=882 GN=DVU_2427 PE=1 SV=1
564	DVU_1260	Outer membrane protein P1, putative OS=Desulfovibrio vulgaris (strain ATCC 29579 / DSM 644 / NCIMB 8303 / VKM B-1760 / Hildenborough) OX=882 GN=DVU_1260 PE=3 SV=1
565	DVU_1544	Mechanosensitive ion channel family protein OS=Desulfovibrio vulgaris (strain ATCC 29579 / DSM 644 / NCIMB 8303 / VKM B-1760 / Hildenborough) OX=882 GN=DVU_1544 PE=3 SV=1
566	DVU_3254	PDZ domain protein OS=Desulfovibrio vulgaris (strain ATCC 29579 / DSM 644 / NCIMB 8303 / VKM B-1760 / Hildenborough) OX=882 GN=DVU_3254 PE=4 SV=1
567	DVU_3140	Capsular polysaccharide transport protein, putative OS=Desulfovibrio vulgaris (strain ATCC 29579 / DSM 644 / NCIMB 8303 / VKM B-1760 / Hildenborough) OX=882 GN=DVU_3140 PE=4 SV=1
568	DVU_0907	Conserved domain protein OS=Desulfovibrio vulgaris (strain ATCC 29579 / DSM 644 / NCIMB 8303 / VKM B-1760 / Hildenborough) OX=882 GN=DVU_0907 PE=4 SV=1
569	DVU_2259	Probable transcriptional regulatory protein DVU_2259 OS=Desulfovibrio vulgaris (strain ATCC 29579 / DSM 644 / NCIMB 8303 / VKM B-1760 / Hildenborough) OX=882 GN=DVU_2259 PE=1 SV=1
570	DVU_1038	1-(5-phosphoribosyl)-5-[(5-phosphoribosylamino)methylideneamino] imidazole-4-carboxamide isomerase OS=Desulfovibrio vulgaris (strain ATCC 29579 / DSM 644 / NCIMB 8303 / VKM B-1760 / Hildenborough) OX=882 GN=hisA PE=3 SV=1
571	DVU_1249	Malonyl CoA-acyl carrier protein transacylase OS=Desulfovibrio vulgaris (strain ATCC 29579 / DSM 644 / NCIMB 8303 / VKM B-1760 / Hildenborough) OX=882 GN=fabD PE=3 SV=1
572	DVU_0588	Formate dehydrogenase, beta subunit, putative OS=Desulfovibrio vulgaris (strain ATCC 29579 / DSM 644 / NCIMB 8303 / VKM B-1760 / Hildenborough) OX=882 GN=DVU_0588 PE=1 SV=1
573	DVU_2902	Dihydroorotase OS=Desulfovibrio vulgaris (strain ATCC 29579 / DSM 644 / NCIMB 8303 / VKM B-1760 / Hildenborough) OX=882 GN=pyrC PE=1 SV=1
574	DVU_1461	Glutamyl-tRNA reductase OS=Desulfovibrio vulgaris (strain ATCC 29579 / DSM 644 / NCIMB 8303 / VKM B-1760 / Hildenborough) OX=882 GN=hemA PE=3 SV=1
575	DVU_2477	Phosphate-binding protein OS=Desulfovibrio vulgaris (strain ATCC 29579 / DSM 644 / NCIMB 8303 / VKM B-1760 / Hildenborough) OX=882 GN=pstS PE=3 SV=1
576	DVU_0595	Uncharacterized protein OS=Desulfovibrio vulgaris (strain ATCC 29579 / DSM 644 / NCIMB 8303 / VKM B-1760 / Hildenborough) OX=882 GN=DVU_0595 PE=1 SV=1
577	DVU_0075	Aminotransferase, DegT/DnrJ/EryC1/StrS family OS=Desulfovibrio vulgaris (strain ATCC 29579 / DSM 644 / NCIMB 8303 / VKM B-1760 / Hildenborough) OX=882 GN=DVU_0075 PE=3 SV=1
578	DVU_2518	50S ribosomal protein L13 OS=Desulfovibrio vulgaris (strain ATCC 29579 / DSM 644 / NCIMB 8303 / VKM B-1760 / Hildenborough) OX=882 GN=rplM PE=3 SV=1
579	DVU_3002	Conserved domain protein OS=Desulfovibrio vulgaris (strain ATCC 29579 / DSM 644 / NCIMB 8303 / VKM B-1760 / Hildenborough) OX=882 GN=DVU_3002 PE=1 SV=1
580	DVU_2569	Peptidyl-prolyl cis-trans isomerase OS=Desulfovibrio vulgaris (strain ATCC 29579 / DSM 644 / NCIMB 8303 / VKM B-1760 / Hildenborough) OX=882 GN=DVU_2569 PE=3 SV=1
581	DVUA0111	Type III secretion system protein, IpaC family, putative OS=Desulfovibrio vulgaris (strain ATCC 29579 / DSM 644 / NCIMB 8303 / VKM B-1760 / Hildenborough) OX=882 GN=DVUA0111 PE=1 SV=1
582	DVU_2175	Adenine specific DNA methyltransferase, putative OS=Desulfovibrio vulgaris (strain ATCC 29579 / DSM 644 / NCIMB 8303 / VKM B-1760 / Hildenborough) OX=882 GN=DVU_2175 PE=4 SV=1
583	DVU_0898	Uncharacterized protein OS=Desulfovibrio vulgaris (strain ATCC 29579 / DSM 644 / NCIMB 8303 / VKM B-1760 / Hildenborough) OX=882 GN=DVU_0898 PE=4 SV=1
584	DVU_1973	Rhodanese-like domain protein OS=Desulfovibrio vulgaris (strain ATCC 29579 / DSM 644 / NCIMB 8303 / VKM B-1760 / Hildenborough) OX=882 GN=DVU_1973 PE=4 SV=1
585	DVU_1952	Uncharacterized protein OS=Desulfovibrio vulgaris (strain ATCC 29579 / DSM 644 / NCIMB 8303 / VKM B-1760 / Hildenborough) OX=882 GN=DVU_1952 PE=4 SV=1
586	DVU_0227	Uncharacterized protein OS=Desulfovibrio vulgaris (strain ATCC 29579 / DSM 644 / NCIMB 8303 / VKM B-1760 / Hildenborough) OX=882 GN=DVU_0227 PE=4 SV=1
587	DVU_2983	3-isopropylmalate dehydratase small subunit OS=Desulfovibrio vulgaris (strain ATCC 29579 / DSM 644 / NCIMB 8303 / VKM B-1760 / Hildenborough) OX=882 GN=leuD PE=1 SV=1
588	DVU_2756	Aminodeoxyfutalosine synthase OS=Desulfovibrio vulgaris (strain ATCC 29579 / DSM 644 / NCIMB 8303 / VKM B-1760 / Hildenborough) OX=882 GN=mqnE PE=1 SV=1
589	DVU_3003	Radical SAM domain protein OS=Desulfovibrio vulgaris (strain ATCC 29579 / DSM 644 / NCIMB 8303 / VKM B-1760 / Hildenborough) OX=882 GN=DVU_3003 PE=4 SV=1
590	DVU_1647	Diaminopimelate decarboxylase OS=Desulfovibrio vulgaris (strain ATCC 29579 / DSM 644 / NCIMB 8303 / VKM B-1760 / Hildenborough) OX=882 GN=lysA-1 PE=3 SV=1
591	DVU_0100	TonB-dependent receptor OS=Desulfovibrio vulgaris (strain ATCC 29579 / DSM 644 / NCIMB 8303 / VKM B-1760 / Hildenborough) OX=882 GN=DVU_0100 PE=4 SV=1
592	DVU_2497	Lipoprotein, putative OS=Desulfovibrio vulgaris (strain ATCC 29579 / DSM 644 / NCIMB 8303 / VKM B-1760 / Hildenborough) OX=882 GN=DVU_2497 PE=4 SV=1
593	DVU_0046	Flagellar motor switch protein FliN OS=Desulfovibrio vulgaris (strain ATCC 29579 / DSM 644 / NCIMB 8303 / VKM B-1760 / Hildenborough) OX=882 GN=fliN PE=3 SV=1
594	DVU_0421	Agmatinase, putative OS=Desulfovibrio vulgaris (strain ATCC 29579 / DSM 644 / NCIMB 8303 / VKM B-1760 / Hildenborough) OX=882 GN=DVU_0421 PE=3 SV=1
595	DVU_2976	DUF1722 domain-containing protein OS=Desulfovibrio vulgaris (strain ATCC 29579 / DSM 644 / NCIMB 8303 / VKM B-1760 / Hildenborough) OX=882 GN=DVU_2976 PE=4 SV=1
596	DVU_2503	UDP-N-acetylmuramate--L-alanine ligase OS=Desulfovibrio vulgaris (strain ATCC 29579 / DSM 644 / NCIMB 8303 / VKM B-1760 / Hildenborough) OX=882 GN=murC PE=3 SV=1
597	DVU_0463	3-phosphoshikimate 1-carboxyvinyltransferase OS=Desulfovibrio vulgaris (strain ATCC 29579 / DSM 644 / NCIMB 8303 / VKM B-1760 / Hildenborough) OX=882 GN=aroA PE=1 SV=1
598	DVU_2320	3-octaprenyl-4-hydroxybenzoate carboxy-lyase family protein OS=Desulfovibrio vulgaris (strain ATCC 29579 / DSM 644 / NCIMB 8303 / VKM B-1760 / Hildenborough) OX=882 GN=DVU_2320 PE=1 SV=1
599	DVU_0599	Carbon starvation protein A, putative OS=Desulfovibrio vulgaris (strain ATCC 29579 / DSM 644 / NCIMB 8303 / VKM B-1760 / Hildenborough) OX=882 GN=DVU_0599 PE=3 SV=1
600	DVU_0172	Iron-sulfur cluster-binding protein OS=Desulfovibrio vulgaris (strain ATCC 29579 / DSM 644 / NCIMB 8303 / VKM B-1760 / Hildenborough) OX=882 GN=DVU_0172 PE=1 SV=1
601	DVU_2769	Uncharacterized protein OS=Desulfovibrio vulgaris (strain ATCC 29579 / DSM 644 / NCIMB 8303 / VKM B-1760 / Hildenborough) OX=882 GN=DVU_2769 PE=4 SV=1
602	DVU_2442	Heat shock protein, Hsp20 family OS=Desulfovibrio vulgaris (strain ATCC 29579 / DSM 644 / NCIMB 8303 / VKM B-1760 / Hildenborough) OX=882 GN=DVU_2442 PE=3 SV=1
603	DVU_3247	Efflux transporter, RND family, MFP subunit OS=Desulfovibrio vulgaris (strain ATCC 29579 / DSM 644 / NCIMB 8303 / VKM B-1760 / Hildenborough) OX=882 GN=DVU_3247 PE=3 SV=1
604	DVU_0876	Ribonuclease J OS=Desulfovibrio vulgaris (strain ATCC 29579 / DSM 644 / NCIMB 8303 / VKM B-1760 / Hildenborough) OX=882 GN=rnj PE=1 SV=1
605	DVU_1432	Radical SAM domain protein OS=Desulfovibrio vulgaris (strain ATCC 29579 / DSM 644 / NCIMB 8303 / VKM B-1760 / Hildenborough) OX=882 GN=DVU_1432 PE=4 SV=1
606	DVU_0687	Aldehyde:ferredoxin oxidoreductase, tungsten-containing, putative OS=Desulfovibrio vulgaris (strain ATCC 29579 / DSM 644 / NCIMB 8303 / VKM B-1760 / Hildenborough) OX=882 GN=DVU_0687 PE=1 SV=1
607	DVU_0516	Flagellar P-ring protein OS=Desulfovibrio vulgaris (strain ATCC 29579 / DSM 644 / NCIMB 8303 / VKM B-1760 / Hildenborough) OX=882 GN=flgI PE=3 SV=2
608	DVU_0404	Protein DsvD OS=Desulfovibrio vulgaris (strain ATCC 29579 / DSM 644 / NCIMB 8303 / VKM B-1760 / Hildenborough) OX=882 GN=dsvD PE=1 SV=1
609	DVU_2992	Glycosyl transferase, group 2 family protein OS=Desulfovibrio vulgaris (strain ATCC 29579 / DSM 644 / NCIMB 8303 / VKM B-1760 / Hildenborough) OX=882 GN=DVU_2992 PE=4 SV=1
610	DVU_0988	Carbohydrate kinase, PfkB family OS=Desulfovibrio vulgaris (strain ATCC 29579 / DSM 644 / NCIMB 8303 / VKM B-1760 / Hildenborough) OX=882 GN=DVU_0988 PE=4 SV=1
611	DVUA0070	Conserved domain protein OS=Desulfovibrio vulgaris (strain ATCC 29579 / DSM 644 / NCIMB 8303 / VKM B-1760 / Hildenborough) OX=882 GN=DVUA0070 PE=4 SV=1
612	DVU_0855	AdoMet-dependent heme synthase OS=Desulfovibrio vulgaris (strain ATCC 29579 / DSM 644 / NCIMB 8303 / VKM B-1760 / Hildenborough) OX=882 GN=ahbD PE=1 SV=1
613	DVU_2978	Hydrolase, haloacid dehalogenase-like family OS=Desulfovibrio vulgaris (strain ATCC 29579 / DSM 644 / NCIMB 8303 / VKM B-1760 / Hildenborough) OX=882 GN=DVU_2978 PE=4 SV=1
614	DVU_2927	50S ribosomal protein L7/L12 OS=Desulfovibrio vulgaris (strain ATCC 29579 / DSM 644 / NCIMB 8303 / VKM B-1760 / Hildenborough) OX=882 GN=rplL PE=3 SV=1
615	DVU_1582	Uncharacterized protein OS=Desulfovibrio vulgaris (strain ATCC 29579 / DSM 644 / NCIMB 8303 / VKM B-1760 / Hildenborough) OX=882 GN=DVU_1582 PE=4 SV=1
616	DVU_1310	50S ribosomal protein L16 OS=Desulfovibrio vulgaris (strain ATCC 29579 / DSM 644 / NCIMB 8303 / VKM B-1760 / Hildenborough) OX=882 GN=rplP PE=3 SV=1
617	DVU_0741	Uncharacterized protein OS=Desulfovibrio vulgaris (strain ATCC 29579 / DSM 644 / NCIMB 8303 / VKM B-1760 / Hildenborough) OX=882 GN=DVU_0741 PE=4 SV=1
618	DVU_3097	Outer membrane efflux protein OS=Desulfovibrio vulgaris (strain ATCC 29579 / DSM 644 / NCIMB 8303 / VKM B-1760 / Hildenborough) OX=882 GN=DVU_3097 PE=3 SV=1
619	DVU_2884	M18 family aminopeptidase OS=Desulfovibrio vulgaris (strain ATCC 29579 / DSM 644 / NCIMB 8303 / VKM B-1760 / Hildenborough) OX=882 GN=DVU_2884 PE=3 SV=1
620	DVU_2368	3-hydroxyacyl-[acyl-carrier-protein] dehydratase FabZ OS=Desulfovibrio vulgaris (strain ATCC 29579 / DSM 644 / NCIMB 8303 / VKM B-1760 / Hildenborough) OX=882 GN=fabZ PE=3 SV=1
621	DVU_0337	Uncharacterized protein OS=Desulfovibrio vulgaris (strain ATCC 29579 / DSM 644 / NCIMB 8303 / VKM B-1760 / Hildenborough) OX=882 GN=DVU_0337 PE=4 SV=1
622	DVU_0987	Heavy metal-binding domain protein OS=Desulfovibrio vulgaris (strain ATCC 29579 / DSM 644 / NCIMB 8303 / VKM B-1760 / Hildenborough) OX=882 GN=DVU_0987 PE=4 SV=1
623	DVU_1427	Response regulator OS=Desulfovibrio vulgaris (strain ATCC 29579 / DSM 644 / NCIMB 8303 / VKM B-1760 / Hildenborough) OX=882 GN=DVU_1427 PE=4 SV=1
624	DVU_0330	Response regulator OS=Desulfovibrio vulgaris (strain ATCC 29579 / DSM 644 / NCIMB 8303 / VKM B-1760 / Hildenborough) OX=882 GN=DVU_0330 PE=4 SV=1
625	DVU_0132	Probable membrane transporter protein OS=Desulfovibrio vulgaris (strain ATCC 29579 / DSM 644 / NCIMB 8303 / VKM B-1760 / Hildenborough) OX=882 GN=DVU_0132 PE=3 SV=1
626	DVU_3119	AMP-binding enzyme family protein OS=Desulfovibrio vulgaris (strain ATCC 29579 / DSM 644 / NCIMB 8303 / VKM B-1760 / Hildenborough) OX=882 GN=DVU_3119 PE=4 SV=1
627	DVU_1039	Lipoprotein, putative OS=Desulfovibrio vulgaris (strain ATCC 29579 / DSM 644 / NCIMB 8303 / VKM B-1760 / Hildenborough) OX=882 GN=DVU_1039 PE=4 SV=1
628	DVU_2416	EVE domain-containing protein OS=Desulfovibrio vulgaris (strain ATCC 29579 / DSM 644 / NCIMB 8303 / VKM B-1760 / Hildenborough) OX=882 GN=DVU_2416 PE=4 SV=1
629	DVU_3065	AMP-binding enzyme family protein OS=Desulfovibrio vulgaris (strain ATCC 29579 / DSM 644 / NCIMB 8303 / VKM B-1760 / Hildenborough) OX=882 GN=DVU_3065 PE=4 SV=1
630	DVU_2290	Hydrogenase, CooU subunit, putative OS=Desulfovibrio vulgaris (strain ATCC 29579 / DSM 644 / NCIMB 8303 / VKM B-1760 / Hildenborough) OX=882 GN=DVU_2290 PE=1 SV=1
631	DVU_1312	30S ribosomal protein S17 OS=Desulfovibrio vulgaris (strain ATCC 29579 / DSM 644 / NCIMB 8303 / VKM B-1760 / Hildenborough) OX=882 GN=rpsQ PE=3 SV=1
632	DVU_0273	Uncharacterized protein OS=Desulfovibrio vulgaris (strain ATCC 29579 / DSM 644 / NCIMB 8303 / VKM B-1760 / Hildenborough) OX=882 GN=DVU_0273 PE=4 SV=1
633	DVU_0716	Branched-chain amino acid ABC transporter, ATP-binding protein OS=Desulfovibrio vulgaris (strain ATCC 29579 / DSM 644 / NCIMB 8303 / VKM B-1760 / Hildenborough) OX=882 GN=DVU_0716 PE=4 SV=1
634	DVU_2885	Alcohol dehydrogenase, iron-containing OS=Desulfovibrio vulgaris (strain ATCC 29579 / DSM 644 / NCIMB 8303 / VKM B-1760 / Hildenborough) OX=882 GN=DVU_2885 PE=1 SV=1
635	DVU_2515	HD domain protein OS=Desulfovibrio vulgaris (strain ATCC 29579 / DSM 644 / NCIMB 8303 / VKM B-1760 / Hildenborough) OX=882 GN=DVU_2515 PE=4 SV=1
636	DVU_0692	Menaquinone reductase, integral membrane subunit OS=Desulfovibrio vulgaris (strain ATCC 29579 / DSM 644 / NCIMB 8303 / VKM B-1760 / Hildenborough) OX=882 GN=qrcD PE=1 SV=1
637	DVU_2310	Metallo-beta-lactamase family protein OS=Desulfovibrio vulgaris (strain ATCC 29579 / DSM 644 / NCIMB 8303 / VKM B-1760 / Hildenborough) OX=882 GN=DVU_2310 PE=4 SV=1
638	DVU_0838	RNA-binding protein KhpA OS=Desulfovibrio vulgaris (strain ATCC 29579 / DSM 644 / NCIMB 8303 / VKM B-1760 / Hildenborough) OX=882 GN=khpA PE=1 SV=1
639	DVU_0682	DNA-binding protein, putative OS=Desulfovibrio vulgaris (strain ATCC 29579 / DSM 644 / NCIMB 8303 / VKM B-1760 / Hildenborough) OX=882 GN=DVU_0682 PE=1 SV=1
640	DVU_3167	Siroheme decarboxylase beta subunit OS=Desulfovibrio vulgaris (strain ATCC 29579 / DSM 644 / NCIMB 8303 / VKM B-1760 / Hildenborough) OX=882 GN=ahbB PE=1 SV=1
641	DVU_3010	Aminotransferase, DegT/DnrJ/EryC1/StrS family OS=Desulfovibrio vulgaris (strain ATCC 29579 / DSM 644 / NCIMB 8303 / VKM B-1760 / Hildenborough) OX=882 GN=DVU_3010 PE=3 SV=1
642	DVU_0251	Probable membrane transporter protein OS=Desulfovibrio vulgaris (strain ATCC 29579 / DSM 644 / NCIMB 8303 / VKM B-1760 / Hildenborough) OX=882 GN=DVU_0251 PE=3 SV=1
643	DVU_1843	Uncharacterized protein OS=Desulfovibrio vulgaris (strain ATCC 29579 / DSM 644 / NCIMB 8303 / VKM B-1760 / Hildenborough) OX=882 GN=DVU_1843 PE=4 SV=1
644	DVU_1223	YcaO domain-containing protein OS=Desulfovibrio vulgaris (strain ATCC 29579 / DSM 644 / NCIMB 8303 / VKM B-1760 / Hildenborough) OX=882 GN=DVU_1223 PE=4 SV=1
645	DVU_1545	Hemolysin-type calcium-binding repeat/calx-beta domain protein OS=Desulfovibrio vulgaris (strain ATCC 29579 / DSM 644 / NCIMB 8303 / VKM B-1760 / Hildenborough) OX=882 GN=DVU_1545 PE=4 SV=1
646	DVU_2923	Transcription termination/antitermination protein NusG OS=Desulfovibrio vulgaris (strain ATCC 29579 / DSM 644 / NCIMB 8303 / VKM B-1760 / Hildenborough) OX=882 GN=nusG PE=3 SV=1
647	DVU_0392	Aminotransferase OS=Desulfovibrio vulgaris (strain ATCC 29579 / DSM 644 / NCIMB 8303 / VKM B-1760 / Hildenborough) OX=882 GN=DVU_0392 PE=3 SV=1
648	DVU_0047	Flagellar protein FliL OS=Desulfovibrio vulgaris (strain ATCC 29579 / DSM 644 / NCIMB 8303 / VKM B-1760 / Hildenborough) OX=882 GN=DVU_0047 PE=3 SV=1
649	DVU_1208	Phosphate acyltransferase OS=Desulfovibrio vulgaris (strain ATCC 29579 / DSM 644 / NCIMB 8303 / VKM B-1760 / Hildenborough) OX=882 GN=plsX PE=3 SV=1
650	DVU_0835	50S ribosomal protein L19 OS=Desulfovibrio vulgaris (strain ATCC 29579 / DSM 644 / NCIMB 8303 / VKM B-1760 / Hildenborough) OX=882 GN=rplS PE=3 SV=1
651	DVU_0650	Sirohydrochlorin cobaltochelatase CbiKP OS=Desulfovibrio vulgaris (strain ATCC 29579 / DSM 644 / NCIMB 8303 / VKM B-1760 / Hildenborough) OX=882 GN=cbiKp PE=1 SV=1
652	DVU_0750	Methyl-accepting chemotaxis protein OS=Desulfovibrio vulgaris (strain ATCC 29579 / DSM 644 / NCIMB 8303 / VKM B-1760 / Hildenborough) OX=882 GN=DVU_0750 PE=3 SV=1
653	DVU_1933	Peptidase, PfpI family OS=Desulfovibrio vulgaris (strain ATCC 29579 / DSM 644 / NCIMB 8303 / VKM B-1760 / Hildenborough) OX=882 GN=DVU_1933 PE=3 SV=1
654	DVU_1022	SUF system FeS assembly ATPase SufC, putative OS=Desulfovibrio vulgaris (strain ATCC 29579 / DSM 644 / NCIMB 8303 / VKM B-1760 / Hildenborough) OX=882 GN=DVU_1022 PE=1 SV=1
655	DVU_2735	Phenylacetate-coenzyme A ligase OS=Desulfovibrio vulgaris (strain ATCC 29579 / DSM 644 / NCIMB 8303 / VKM B-1760 / Hildenborough) OX=882 GN=paaK-3 PE=3 SV=1
656	DVU_2451	L-lactate permease OS=Desulfovibrio vulgaris (strain ATCC 29579 / DSM 644 / NCIMB 8303 / VKM B-1760 / Hildenborough) OX=882 GN=DVU_2451 PE=3 SV=1
657	DVU_2369	UDP-3-O-acylglucosamine N-acyltransferase OS=Desulfovibrio vulgaris (strain ATCC 29579 / DSM 644 / NCIMB 8303 / VKM B-1760 / Hildenborough) OX=882 GN=lpxD PE=3 SV=1
658	DVU_0780	ATP synthase F0, B' subunit, putative OS=Desulfovibrio vulgaris (strain ATCC 29579 / DSM 644 / NCIMB 8303 / VKM B-1760 / Hildenborough) OX=882 GN=DVU_0780 PE=3 SV=1
659	DVU_3062	Histidine kinase OS=Desulfovibrio vulgaris (strain ATCC 29579 / DSM 644 / NCIMB 8303 / VKM B-1760 / Hildenborough) OX=882 GN=DVU_3062 PE=4 SV=1
660	DVU_2324	Copper-translocating P-type ATPase OS=Desulfovibrio vulgaris (strain ATCC 29579 / DSM 644 / NCIMB 8303 / VKM B-1760 / Hildenborough) OX=882 GN=DVU_2324 PE=4 SV=1
661	DVU_3059	Signal recognition particle receptor FtsY OS=Desulfovibrio vulgaris (strain ATCC 29579 / DSM 644 / NCIMB 8303 / VKM B-1760 / Hildenborough) OX=882 GN=ftsY PE=3 SV=1
662	DVUA0071	Glycosyl transferase, group 1/2 family protein OS=Desulfovibrio vulgaris (strain ATCC 29579 / DSM 644 / NCIMB 8303 / VKM B-1760 / Hildenborough) OX=882 GN=DVUA0071 PE=4 SV=1
663	DVU_3112	TPR domain protein OS=Desulfovibrio vulgaris (strain ATCC 29579 / DSM 644 / NCIMB 8303 / VKM B-1760 / Hildenborough) OX=882 GN=DVU_3112 PE=4 SV=1
664	DVU_0967	Amino acid ABC transporter, permease protein, His/Glu/Gln/Arg/opine family OS=Desulfovibrio vulgaris (strain ATCC 29579 / DSM 644 / NCIMB 8303 / VKM B-1760 / Hildenborough) OX=882 GN=DVU_0967 PE=1 SV=1
665	DVU_2070	Cell division coordinator CpoB OS=Desulfovibrio vulgaris (strain ATCC 29579 / DSM 644 / NCIMB 8303 / VKM B-1760 / Hildenborough) OX=882 GN=cpoB PE=3 SV=1
666	DVU_2571	Ferrous iron transport protein B OS=Desulfovibrio vulgaris (strain ATCC 29579 / DSM 644 / NCIMB 8303 / VKM B-1760 / Hildenborough) OX=882 GN=feoB PE=3 SV=1
667	DVU_3152	Histidine kinase OS=Desulfovibrio vulgaris (strain ATCC 29579 / DSM 644 / NCIMB 8303 / VKM B-1760 / Hildenborough) OX=882 GN=DVU_3152 PE=4 SV=1
668	DVU_3047	Aminotransferase, class IV OS=Desulfovibrio vulgaris (strain ATCC 29579 / DSM 644 / NCIMB 8303 / VKM B-1760 / Hildenborough) OX=882 GN=DVU_3047 PE=4 SV=1
669	DVU_2554	LPG_synthase_C domain-containing protein OS=Desulfovibrio vulgaris (strain ATCC 29579 / DSM 644 / NCIMB 8303 / VKM B-1760 / Hildenborough) OX=882 GN=DVU_2554 PE=4 SV=1
670	DVU_0456	DHH family protein OS=Desulfovibrio vulgaris (strain ATCC 29579 / DSM 644 / NCIMB 8303 / VKM B-1760 / Hildenborough) OX=882 GN=DVU_0456 PE=4 SV=1
671	DVU_1418	Histidine kinase OS=Desulfovibrio vulgaris (strain ATCC 29579 / DSM 644 / NCIMB 8303 / VKM B-1760 / Hildenborough) OX=882 GN=DVU_1418 PE=4 SV=1
672	DVU_1758	Lipoprotein, putative OS=Desulfovibrio vulgaris (strain ATCC 29579 / DSM 644 / NCIMB 8303 / VKM B-1760 / Hildenborough) OX=882 GN=DVU_1758 PE=4 SV=1
673	DVU_2686	Peptidase, S24 family OS=Desulfovibrio vulgaris (strain ATCC 29579 / DSM 644 / NCIMB 8303 / VKM B-1760 / Hildenborough) OX=882 GN=DVU_2686 PE=4 SV=1
674	DVU_0265	Membrane protein, putative OS=Desulfovibrio vulgaris (strain ATCC 29579 / DSM 644 / NCIMB 8303 / VKM B-1760 / Hildenborough) OX=882 GN=DVU_0265 PE=4 SV=1
675	DVU_3249	Lipoprotein, putative OS=Desulfovibrio vulgaris (strain ATCC 29579 / DSM 644 / NCIMB 8303 / VKM B-1760 / Hildenborough) OX=882 GN=DVU_3249 PE=4 SV=1
676	DVU_3084	Transcriptional regulator, putative OS=Desulfovibrio vulgaris (strain ATCC 29579 / DSM 644 / NCIMB 8303 / VKM B-1760 / Hildenborough) OX=882 GN=DVU_3084 PE=3 SV=1
677	DVU_0883	Glutaredoxin, putative OS=Desulfovibrio vulgaris (strain ATCC 29579 / DSM 644 / NCIMB 8303 / VKM B-1760 / Hildenborough) OX=882 GN=DVU_0883 PE=4 SV=1
678	DVU_2404	Heterodisulfide reductase, C subunit OS=Desulfovibrio vulgaris (strain ATCC 29579 / DSM 644 / NCIMB 8303 / VKM B-1760 / Hildenborough) OX=882 GN=hdrC PE=4 SV=1
679	DVU_1890	Porphobilinogen deaminase OS=Desulfovibrio vulgaris (strain ATCC 29579 / DSM 644 / NCIMB 8303 / VKM B-1760 / Hildenborough) OX=882 GN=hemC PE=3 SV=1
680	DVU_3022	Histidine kinase OS=Desulfovibrio vulgaris (strain ATCC 29579 / DSM 644 / NCIMB 8303 / VKM B-1760 / Hildenborough) OX=882 GN=DVU_3022 PE=4 SV=1
681	DVU_3235	IMP cyclohydrolase, putative OS=Desulfovibrio vulgaris (strain ATCC 29579 / DSM 644 / NCIMB 8303 / VKM B-1760 / Hildenborough) OX=882 GN=DVU_3235 PE=4 SV=1
682	DVU_1688	1-acyl-sn-glycerol-3-phosphate acyltransferase, putative OS=Desulfovibrio vulgaris (strain ATCC 29579 / DSM 644 / NCIMB 8303 / VKM B-1760 / Hildenborough) OX=882 GN=DVU_1688 PE=4 SV=1
683	DVU_0242	SEC-C motif domain protein OS=Desulfovibrio vulgaris (strain ATCC 29579 / DSM 644 / NCIMB 8303 / VKM B-1760 / Hildenborough) OX=882 GN=DVU_0242 PE=4 SV=1
684	DVU_1747	ATPase, histidine kinase-, DNA gyrase B-, and HSP90-like domain protein OS=Desulfovibrio vulgaris (strain ATCC 29579 / DSM 644 / NCIMB 8303 / VKM B-1760 / Hildenborough) OX=882 GN=DVU_1747 PE=4 SV=1
685	DVU_1681	Cell shape-determining protein MreB OS=Desulfovibrio vulgaris (strain ATCC 29579 / DSM 644 / NCIMB 8303 / VKM B-1760 / Hildenborough) OX=882 GN=mreB-2 PE=3 SV=1
686	DVU_1799	Elongation factor G OS=Desulfovibrio vulgaris (strain ATCC 29579 / DSM 644 / NCIMB 8303 / VKM B-1760 / Hildenborough) OX=882 GN=fusA-2 PE=3 SV=1
687	DVU_0796	Histidinol dehydrogenase OS=Desulfovibrio vulgaris (strain ATCC 29579 / DSM 644 / NCIMB 8303 / VKM B-1760 / Hildenborough) OX=882 GN=hisD PE=3 SV=1
688	DVU_2329	Hydrogenase accessory protein HypB OS=Desulfovibrio vulgaris (strain ATCC 29579 / DSM 644 / NCIMB 8303 / VKM B-1760 / Hildenborough) OX=882 GN=hypB PE=3 SV=1
689	DVU_0325	Hydrogenase maturation factor OS=Desulfovibrio vulgaris (strain ATCC 29579 / DSM 644 / NCIMB 8303 / VKM B-1760 / Hildenborough) OX=882 GN=hypD PE=1 SV=1
690	DVU_1816	Uncharacterized protein OS=Desulfovibrio vulgaris (strain ATCC 29579 / DSM 644 / NCIMB 8303 / VKM B-1760 / Hildenborough) OX=882 GN=DVU_1816 PE=3 SV=1
691	DVU_0865	Zinc metalloprotease OS=Desulfovibrio vulgaris (strain ATCC 29579 / DSM 644 / NCIMB 8303 / VKM B-1760 / Hildenborough) OX=882 GN=DVU_0865 PE=3 SV=1
692	DVU_2330	Iron-sulfur cluster carrier protein OS=Desulfovibrio vulgaris (strain ATCC 29579 / DSM 644 / NCIMB 8303 / VKM B-1760 / Hildenborough) OX=882 GN=DVU_2330 PE=3 SV=1
693	DVU_0755	Sensor histidine kinase, putative OS=Desulfovibrio vulgaris (strain ATCC 29579 / DSM 644 / NCIMB 8303 / VKM B-1760 / Hildenborough) OX=882 GN=DVU_0755 PE=4 SV=1
694	DVU_2580	Response regulator OS=Desulfovibrio vulgaris (strain ATCC 29579 / DSM 644 / NCIMB 8303 / VKM B-1760 / Hildenborough) OX=882 GN=DVU_2580 PE=4 SV=1
695	DVU_1429	Ribosome-binding ATPase YchF OS=Desulfovibrio vulgaris (strain ATCC 29579 / DSM 644 / NCIMB 8303 / VKM B-1760 / Hildenborough) OX=882 GN=ychF PE=3 SV=1
696	DVU_2970	Acetyltransferase, GNAT family OS=Desulfovibrio vulgaris (strain ATCC 29579 / DSM 644 / NCIMB 8303 / VKM B-1760 / Hildenborough) OX=882 GN=DVU_2970 PE=4 SV=1
697	DVU_0396	Integration host factor subunit alpha OS=Desulfovibrio vulgaris (strain ATCC 29579 / DSM 644 / NCIMB 8303 / VKM B-1760 / Hildenborough) OX=882 GN=hup-1 PE=1 SV=1
698	DVU_0105	Glutamine ABC transporter, ATP-binding protein OS=Desulfovibrio vulgaris (strain ATCC 29579 / DSM 644 / NCIMB 8303 / VKM B-1760 / Hildenborough) OX=882 GN=DVU_0105 PE=3 SV=1
699	DVUA0005	Universal stress protein family OS=Desulfovibrio vulgaris (strain ATCC 29579 / DSM 644 / NCIMB 8303 / VKM B-1760 / Hildenborough) OX=882 GN=DVUA0005 PE=4 SV=1
700	DVU_1207	3-oxoacyl-[acyl-carrier-protein] synthase 3 OS=Desulfovibrio vulgaris (strain ATCC 29579 / DSM 644 / NCIMB 8303 / VKM B-1760 / Hildenborough) OX=882 GN=fabH PE=3 SV=1
701	DVU_1305	50S ribosomal protein L23 OS=Desulfovibrio vulgaris (strain ATCC 29579 / DSM 644 / NCIMB 8303 / VKM B-1760 / Hildenborough) OX=882 GN=rplW PE=3 SV=2
702	DVU_1244	MlaD domain-containing protein OS=Desulfovibrio vulgaris (strain ATCC 29579 / DSM 644 / NCIMB 8303 / VKM B-1760 / Hildenborough) OX=882 GN=DVU_1244 PE=4 SV=1
703	DVU_2305	Uncharacterized protein OS=Desulfovibrio vulgaris (strain ATCC 29579 / DSM 644 / NCIMB 8303 / VKM B-1760 / Hildenborough) OX=882 GN=DVU_2305 PE=3 SV=1
704	DVUA0099	HAMP domain protein OS=Desulfovibrio vulgaris (strain ATCC 29579 / DSM 644 / NCIMB 8303 / VKM B-1760 / Hildenborough) OX=882 GN=DVUA0099 PE=4 SV=1
705	DVU_2313	6-phosphogluconolactonase OS=Desulfovibrio vulgaris (strain ATCC 29579 / DSM 644 / NCIMB 8303 / VKM B-1760 / Hildenborough) OX=882 GN=pgl PE=3 SV=1
706	DVU_2932	Uncharacterized protein OS=Desulfovibrio vulgaris (strain ATCC 29579 / DSM 644 / NCIMB 8303 / VKM B-1760 / Hildenborough) OX=882 GN=DVU_2932 PE=3 SV=1
707	DVU_2517	HD domain-containing protein OS=Desulfovibrio vulgaris (strain ATCC 29579 / DSM 644 / NCIMB 8303 / VKM B-1760 / Hildenborough) OX=882 GN=DVU_2517 PE=4 SV=1
708	DVU_0477	Isocitrate dehydrogenase (NADP(+)) OS=Desulfovibrio vulgaris (strain ATCC 29579 / DSM 644 / NCIMB 8303 / VKM B-1760 / Hildenborough) OX=882 GN=icd PE=4 SV=1
709	DVU_1682	GAF domain protein OS=Desulfovibrio vulgaris (strain ATCC 29579 / DSM 644 / NCIMB 8303 / VKM B-1760 / Hildenborough) OX=882 GN=DVU_1682 PE=4 SV=1
710	DVU_1627	ABC transporter, ATP-binding protein OS=Desulfovibrio vulgaris (strain ATCC 29579 / DSM 644 / NCIMB 8303 / VKM B-1760 / Hildenborough) OX=882 GN=DVU_1627 PE=4 SV=1
711	DVU_0422	Sensory box/GGDEF domain/EAL domain protein OS=Desulfovibrio vulgaris (strain ATCC 29579 / DSM 644 / NCIMB 8303 / VKM B-1760 / Hildenborough) OX=882 GN=DVU_0422 PE=4 SV=1
712	DVU_2394	Sigma-54 dependent transcriptional regulator/response regulator OS=Desulfovibrio vulgaris (strain ATCC 29579 / DSM 644 / NCIMB 8303 / VKM B-1760 / Hildenborough) OX=882 GN=DVU_2394 PE=4 SV=1
713	DVU_0626	Acetolactate synthase small subunit OS=Desulfovibrio vulgaris (strain ATCC 29579 / DSM 644 / NCIMB 8303 / VKM B-1760 / Hildenborough) OX=882 GN=ilvN-1 PE=1 SV=1
714	DVU_3193	DNA-binding domain, excisionase family OS=Desulfovibrio vulgaris (strain ATCC 29579 / DSM 644 / NCIMB 8303 / VKM B-1760 / Hildenborough) OX=882 GN=DVU_3193 PE=4 SV=1
715	DVU_0483	DNA mismatch repair protein MutL OS=Desulfovibrio vulgaris (strain ATCC 29579 / DSM 644 / NCIMB 8303 / VKM B-1760 / Hildenborough) OX=882 GN=mutL PE=3 SV=1
716	DVU_3182	Chemoreceptor protein A OS=Desulfovibrio vulgaris (strain ATCC 29579 / DSM 644 / NCIMB 8303 / VKM B-1760 / Hildenborough) OX=882 GN=dcrA PE=3 SV=2
717	DVU_1847	Iron-sulfur cluster carrier protein OS=Desulfovibrio vulgaris (strain ATCC 29579 / DSM 644 / NCIMB 8303 / VKM B-1760 / Hildenborough) OX=882 GN=DVU_1847 PE=3 SV=1
718	DVU_1583	TPR domain protein OS=Desulfovibrio vulgaris (strain ATCC 29579 / DSM 644 / NCIMB 8303 / VKM B-1760 / Hildenborough) OX=882 GN=DVU_1583 PE=4 SV=1
719	DVU_3018	Radical SAM domain protein OS=Desulfovibrio vulgaris (strain ATCC 29579 / DSM 644 / NCIMB 8303 / VKM B-1760 / Hildenborough) OX=882 GN=DVU_3018 PE=4 SV=1
720	DVU_2367	Acyl-[acyl-carrier-protein]--UDP-N-acetylglucosamine O-acyltransferase OS=Desulfovibrio vulgaris (strain ATCC 29579 / DSM 644 / NCIMB 8303 / VKM B-1760 / Hildenborough) OX=882 GN=lpxA PE=3 SV=1
721	DVU_0742	Uncharacterized protein OS=Desulfovibrio vulgaris (strain ATCC 29579 / DSM 644 / NCIMB 8303 / VKM B-1760 / Hildenborough) OX=882 GN=DVU_0742 PE=4 SV=1
722	DVU_1613	Pyridine nucleotide-disulfide oxidoreductase OS=Desulfovibrio vulgaris (strain ATCC 29579 / DSM 644 / NCIMB 8303 / VKM B-1760 / Hildenborough) OX=882 GN=DVU_1613 PE=1 SV=1
723	DVU_1408	Uncharacterized protein OS=Desulfovibrio vulgaris (strain ATCC 29579 / DSM 644 / NCIMB 8303 / VKM B-1760 / Hildenborough) OX=882 GN=DVU_1408 PE=4 SV=1
724	DVU_2531	Ribulose-phosphate 3-epimerase OS=Desulfovibrio vulgaris (strain ATCC 29579 / DSM 644 / NCIMB 8303 / VKM B-1760 / Hildenborough) OX=882 GN=rpe PE=3 SV=1
725	DVU_1428	Phosphoglucomutase (alpha-D-glucose-1,6-bisphosphate-dependent) OS=Desulfovibrio vulgaris (strain ATCC 29579 / DSM 644 / NCIMB 8303 / VKM B-1760 / Hildenborough) OX=882 GN=pgm PE=3 SV=1
726	DVU_3258	UDP-N-acetylglucosamine 1-carboxyvinyltransferase OS=Desulfovibrio vulgaris (strain ATCC 29579 / DSM 644 / NCIMB 8303 / VKM B-1760 / Hildenborough) OX=882 GN=murA PE=3 SV=1
727	DVU_3161	ABC transporter, ATP-binding protein OS=Desulfovibrio vulgaris (strain ATCC 29579 / DSM 644 / NCIMB 8303 / VKM B-1760 / Hildenborough) OX=882 GN=DVU_3161 PE=4 SV=1
728	DVU_1882	HDIG domain protein OS=Desulfovibrio vulgaris (strain ATCC 29579 / DSM 644 / NCIMB 8303 / VKM B-1760 / Hildenborough) OX=882 GN=DVU_1882 PE=4 SV=1
729	DVU_1898	Glycine--tRNA ligase alpha subunit OS=Desulfovibrio vulgaris (strain ATCC 29579 / DSM 644 / NCIMB 8303 / VKM B-1760 / Hildenborough) OX=882 GN=glyQ PE=3 SV=1
730	DVU_2332	Pyrroline-5-carboxylate reductase OS=Desulfovibrio vulgaris (strain ATCC 29579 / DSM 644 / NCIMB 8303 / VKM B-1760 / Hildenborough) OX=882 GN=proC PE=3 SV=1
731	DVU_0715	Branched-chain amino acid ABC transporter, ATP binding protein OS=Desulfovibrio vulgaris (strain ATCC 29579 / DSM 644 / NCIMB 8303 / VKM B-1760 / Hildenborough) OX=882 GN=DVU_0715 PE=4 SV=1
732	DVU_1370	Uncharacterized protein OS=Desulfovibrio vulgaris (strain ATCC 29579 / DSM 644 / NCIMB 8303 / VKM B-1760 / Hildenborough) OX=882 GN=DVU_1370 PE=4 SV=1
733	DVU_2448	Pantothenate synthetase OS=Desulfovibrio vulgaris (strain ATCC 29579 / DSM 644 / NCIMB 8303 / VKM B-1760 / Hildenborough) OX=882 GN=panC PE=3 SV=1
734	DVU_1029	Histidinol-phosphate aminotransferase OS=Desulfovibrio vulgaris (strain ATCC 29579 / DSM 644 / NCIMB 8303 / VKM B-1760 / Hildenborough) OX=882 GN=hisC PE=1 SV=1
735	DVU_0946	Sigma-54 dependent transcriptional regulator/response regulator OS=Desulfovibrio vulgaris (strain ATCC 29579 / DSM 644 / NCIMB 8303 / VKM B-1760 / Hildenborough) OX=882 GN=DVU_0946 PE=1 SV=1
736	DVU_0006	Universal stress protein family OS=Desulfovibrio vulgaris (strain ATCC 29579 / DSM 644 / NCIMB 8303 / VKM B-1760 / Hildenborough) OX=882 GN=DVU_0006 PE=3 SV=1
737	DVU_0522	Flagellar assembly factor FliW OS=Desulfovibrio vulgaris (strain ATCC 29579 / DSM 644 / NCIMB 8303 / VKM B-1760 / Hildenborough) OX=882 GN=fliW PE=1 SV=1
738	DVU_1431	Hpt domain protein/STAS domain protein OS=Desulfovibrio vulgaris (strain ATCC 29579 / DSM 644 / NCIMB 8303 / VKM B-1760 / Hildenborough) OX=882 GN=DVU_1431 PE=4 SV=1
739	DVU_0887	Peptidoglycan lytic exotransglycosylase OS=Desulfovibrio vulgaris (strain ATCC 29579 / DSM 644 / NCIMB 8303 / VKM B-1760 / Hildenborough) OX=882 GN=DVU_0887 PE=4 SV=1
740	DVU_2523	Lipoprotein, putative OS=Desulfovibrio vulgaris (strain ATCC 29579 / DSM 644 / NCIMB 8303 / VKM B-1760 / Hildenborough) OX=882 GN=DVU_2523 PE=4 SV=1
[truncated: 660 more rows]

## Sheet: Table S3
Table S3. The list of shared and unique peptides from DvH JWT700 (s700), DvH JW3422 (s3422) and DvH JWT716 (s716) on cathode and DvH JWT700 (s700) growing as biofilms under dissimilatory sulfate reduction respiration for Figure 5c Venn diagram.
[truncated: 1,209 more rows]

[truncated: 6 more sheets: Table S4, Table S5, Table S6, Table S7, Table S8, Table S9]
